# Supplementary material for: Accuracy of Genomic Prediction in Switchgrass (Panicum virgatum L.) Improved by Accounting for Linkage Disequilibrium
Source: G3 (Bethesda). 2016 Feb 10;6(4):1049–62. doi: 10.1534/g3.115.024950 (PMC4825640; doi:10.1534/g3.115.024950)
Supplement: Supplemental Material [file supp_g3.115.024950_FileS1.xls]

## Sheet: Plant-level traits
Population	Genotype	Row	Col	Rep	Plant	Location	Year	Heading_date	Plant_height
WS4U-C2	126	1	1	1	1	ARL	2012	NA	110
WS4U-C2	126	1	1	1	2	ARL	2012	NA	130
WS4U-C2	126	1	1	1	3	ARL	2012	NA	112
WS4U-C2	126	1	1	1	4	ARL	2012	NA	128
WS4U-C2	126	1	1	1	5	ARL	2012	NA	114
WS4U-C2	74	1	2	1	1	ARL	2012	NA	82
WS4U-C2	74	1	2	1	2	ARL	2012	NA	120
WS4U-C2	74	1	2	1	3	ARL	2012	NA	133
WS4U-C2	74	1	2	1	4	ARL	2012	NA	135
WS4U-C2	74	1	2	1	5	ARL	2012	NA	115
WS4U-C2	75	1	3	1	1	ARL	2012	NA	83
WS4U-C2	75	1	3	1	2	ARL	2012	NA	107
WS4U-C2	75	1	3	1	3	ARL	2012	NA	117
WS4U-C2	75	1	3	1	4	ARL	2012	NA	96
WS4U-C2	75	1	3	1	5	ARL	2012	NA	136
WS4U-C2	62	1	4	1	1	ARL	2012	NA	122
WS4U-C2	62	1	4	1	2	ARL	2012	NA	112
WS4U-C2	62	1	4	1	3	ARL	2012	NA	134
WS4U-C2	62	1	4	1	4	ARL	2012	NA	NA
WS4U-C2	62	1	4	1	5	ARL	2012	NA	111
WS4U-C2	81	1	5	1	1	ARL	2012	NA	126
WS4U-C2	81	1	5	1	2	ARL	2012	NA	93
WS4U-C2	81	1	5	1	3	ARL	2012	NA	130
WS4U-C2	81	1	5	1	4	ARL	2012	NA	112
WS4U-C2	81	1	5	1	5	ARL	2012	NA	135
WS4U-C2	134	1	6	1	1	ARL	2012	NA	142
WS4U-C2	134	1	6	1	2	ARL	2012	NA	123
WS4U-C2	134	1	6	1	3	ARL	2012	NA	123
WS4U-C2	134	1	6	1	4	ARL	2012	NA	131
WS4U-C2	134	1	6	1	5	ARL	2012	NA	155
WS4U-C2	73	1	7	1	1	ARL	2012	NA	167
WS4U-C2	73	1	7	1	2	ARL	2012	NA	112
WS4U-C2	73	1	7	1	3	ARL	2012	NA	113
WS4U-C2	73	1	7	1	4	ARL	2012	NA	126
WS4U-C2	73	1	7	1	5	ARL	2012	NA	139
WS4U-C2	102	1	8	1	1	ARL	2012	NA	141
WS4U-C2	102	1	8	1	2	ARL	2012	NA	126
WS4U-C2	102	1	8	1	3	ARL	2012	NA	107
WS4U-C2	102	1	8	1	4	ARL	2012	NA	152
WS4U-C2	102	1	8	1	5	ARL	2012	NA	136
WS4U-C2	30	1	9	1	1	ARL	2012	NA	121
WS4U-C2	30	1	9	1	2	ARL	2012	NA	118
WS4U-C2	30	1	9	1	3	ARL	2012	NA	132
WS4U-C2	30	1	9	1	4	ARL	2012	NA	118
WS4U-C2	30	1	9	1	5	ARL	2012	NA	107
WS4U-C2	109	1	10	1	1	ARL	2012	NA	NA
WS4U-C2	109	1	10	1	2	ARL	2012	NA	NA
WS4U-C2	109	1	10	1	3	ARL	2012	NA	NA
WS4U-C2	109	1	10	1	4	ARL	2012	NA	NA
WS4U-C2	109	1	10	1	5	ARL	2012	NA	NA
WS4U-C2	18	1	11	1	1	ARL	2012	NA	102
WS4U-C2	18	1	11	1	2	ARL	2012	NA	121
WS4U-C2	18	1	11	1	3	ARL	2012	NA	92
WS4U-C2	18	1	11	1	4	ARL	2012	NA	129
WS4U-C2	18	1	11	1	5	ARL	2012	NA	120
WS4U-C2	43	1	12	1	1	ARL	2012	NA	122
WS4U-C2	43	1	12	1	2	ARL	2012	NA	NA
WS4U-C2	43	1	12	1	3	ARL	2012	NA	101
WS4U-C2	43	1	12	1	4	ARL	2012	NA	110
WS4U-C2	43	1	12	1	5	ARL	2012	NA	128
WS4U-C2	83	2	1	1	1	ARL	2012	NA	132
WS4U-C2	83	2	1	1	2	ARL	2012	NA	124
WS4U-C2	83	2	1	1	3	ARL	2012	NA	131
WS4U-C2	83	2	1	1	4	ARL	2012	NA	125
WS4U-C2	83	2	1	1	5	ARL	2012	NA	133
WS4U-C2	58	2	2	1	1	ARL	2012	NA	94
WS4U-C2	58	2	2	1	2	ARL	2012	NA	133
WS4U-C2	58	2	2	1	3	ARL	2012	NA	116
WS4U-C2	58	2	2	1	4	ARL	2012	NA	124
WS4U-C2	58	2	2	1	5	ARL	2012	NA	105
WS4U-C2	3	2	3	1	1	ARL	2012	NA	125
WS4U-C2	3	2	3	1	2	ARL	2012	NA	97
WS4U-C2	3	2	3	1	3	ARL	2012	NA	102
WS4U-C2	3	2	3	1	4	ARL	2012	NA	110
WS4U-C2	3	2	3	1	5	ARL	2012	NA	117
WS4U-C2	47	2	4	1	1	ARL	2012	NA	NA
WS4U-C2	47	2	4	1	2	ARL	2012	NA	NA
WS4U-C2	47	2	4	1	3	ARL	2012	NA	NA
WS4U-C2	47	2	4	1	4	ARL	2012	NA	NA
WS4U-C2	47	2	4	1	5	ARL	2012	NA	NA
WS4U-C2	108	2	5	1	1	ARL	2012	NA	46
WS4U-C2	108	2	5	1	2	ARL	2012	NA	105
WS4U-C2	108	2	5	1	3	ARL	2012	NA	97
WS4U-C2	108	2	5	1	4	ARL	2012	NA	123
WS4U-C2	108	2	5	1	5	ARL	2012	NA	105
WS4U-C2	49	2	6	1	1	ARL	2012	NA	NA
WS4U-C2	49	2	6	1	2	ARL	2012	NA	NA
WS4U-C2	49	2	6	1	3	ARL	2012	NA	NA
WS4U-C2	49	2	6	1	4	ARL	2012	NA	147
WS4U-C2	49	2	6	1	5	ARL	2012	NA	115
WS4U-C2	24	2	7	1	1	ARL	2012	NA	130
WS4U-C2	24	2	7	1	2	ARL	2012	NA	150
WS4U-C2	24	2	7	1	3	ARL	2012	NA	154
WS4U-C2	24	2	7	1	4	ARL	2012	NA	135
WS4U-C2	24	2	7	1	5	ARL	2012	NA	143
WS4U-C2	136	2	8	1	1	ARL	2012	NA	146
WS4U-C2	136	2	8	1	2	ARL	2012	NA	121
WS4U-C2	136	2	8	1	3	ARL	2012	NA	135
WS4U-C2	136	2	8	1	4	ARL	2012	NA	137
WS4U-C2	136	2	8	1	5	ARL	2012	NA	119
WS4U-C2	135	2	9	1	1	ARL	2012	NA	122
WS4U-C2	135	2	9	1	2	ARL	2012	NA	144
WS4U-C2	135	2	9	1	3	ARL	2012	NA	141
WS4U-C2	135	2	9	1	4	ARL	2012	NA	129
WS4U-C2	135	2	9	1	5	ARL	2012	NA	133
WS4U-C2	16	2	10	1	1	ARL	2012	NA	120
WS4U-C2	16	2	10	1	2	ARL	2012	NA	97
WS4U-C2	16	2	10	1	3	ARL	2012	NA	90
WS4U-C2	16	2	10	1	4	ARL	2012	NA	122
WS4U-C2	16	2	10	1	5	ARL	2012	NA	102
WS4U-C2	38	2	11	1	1	ARL	2012	NA	111
WS4U-C2	38	2	11	1	2	ARL	2012	NA	143
WS4U-C2	38	2	11	1	3	ARL	2012	NA	NA
WS4U-C2	38	2	11	1	4	ARL	2012	NA	NA
WS4U-C2	38	2	11	1	5	ARL	2012	NA	132
WS4U-C2	76	2	12	1	1	ARL	2012	NA	176
WS4U-C2	76	2	12	1	2	ARL	2012	NA	154
WS4U-C2	76	2	12	1	3	ARL	2012	NA	131
WS4U-C2	76	2	12	1	4	ARL	2012	NA	142
WS4U-C2	76	2	12	1	5	ARL	2012	NA	133
WS4U-C2	53	3	1	1	1	ARL	2012	NA	110
WS4U-C2	53	3	1	1	2	ARL	2012	NA	137
WS4U-C2	53	3	1	1	3	ARL	2012	NA	117
WS4U-C2	53	3	1	1	4	ARL	2012	NA	149
WS4U-C2	53	3	1	1	5	ARL	2012	NA	108
WS4U-C2	59	3	2	1	1	ARL	2012	NA	147
WS4U-C2	59	3	2	1	2	ARL	2012	NA	141
WS4U-C2	59	3	2	1	3	ARL	2012	NA	150
WS4U-C2	59	3	2	1	4	ARL	2012	NA	127
WS4U-C2	59	3	2	1	5	ARL	2012	NA	93
WS4U-C2	93	3	3	1	1	ARL	2012	NA	NA
WS4U-C2	93	3	3	1	2	ARL	2012	NA	130
WS4U-C2	93	3	3	1	3	ARL	2012	NA	131
WS4U-C2	93	3	3	1	4	ARL	2012	NA	122
WS4U-C2	93	3	3	1	5	ARL	2012	NA	138
WS4U-C2	100	3	4	1	1	ARL	2012	NA	75
WS4U-C2	100	3	4	1	2	ARL	2012	NA	NA
WS4U-C2	100	3	4	1	3	ARL	2012	NA	NA
WS4U-C2	100	3	4	1	4	ARL	2012	NA	NA
WS4U-C2	100	3	4	1	5	ARL	2012	NA	NA
WS4U-C2	51	3	5	1	1	ARL	2012	NA	NA
WS4U-C2	51	3	5	1	2	ARL	2012	NA	NA
WS4U-C2	51	3	5	1	3	ARL	2012	NA	NA
WS4U-C2	51	3	5	1	4	ARL	2012	NA	116
WS4U-C2	51	3	5	1	5	ARL	2012	NA	NA
WS4U-C2	140	3	6	1	1	ARL	2012	NA	107
WS4U-C2	140	3	6	1	2	ARL	2012	NA	142
WS4U-C2	140	3	6	1	3	ARL	2012	NA	127
WS4U-C2	140	3	6	1	4	ARL	2012	NA	119
WS4U-C2	140	3	6	1	5	ARL	2012	NA	112
WS4U-C2	92	3	7	1	1	ARL	2012	NA	NA
WS4U-C2	92	3	7	1	2	ARL	2012	NA	150
WS4U-C2	92	3	7	1	3	ARL	2012	NA	150
WS4U-C2	92	3	7	1	4	ARL	2012	NA	166
WS4U-C2	92	3	7	1	5	ARL	2012	NA	153
WS4U-C2	94	3	8	1	1	ARL	2012	NA	154
WS4U-C2	94	3	8	1	2	ARL	2012	NA	120
WS4U-C2	94	3	8	1	3	ARL	2012	NA	117
WS4U-C2	94	3	8	1	4	ARL	2012	NA	117
WS4U-C2	94	3	8	1	5	ARL	2012	NA	100
WS4U-C2	95	3	9	1	1	ARL	2012	NA	102
WS4U-C2	95	3	9	1	2	ARL	2012	NA	115
WS4U-C2	95	3	9	1	3	ARL	2012	NA	142
WS4U-C2	95	3	9	1	4	ARL	2012	NA	127
WS4U-C2	95	3	9	1	5	ARL	2012	NA	135
WS4U-C2	12	3	10	1	1	ARL	2012	NA	134
WS4U-C2	12	3	10	1	2	ARL	2012	NA	162
WS4U-C2	12	3	10	1	3	ARL	2012	NA	176
WS4U-C2	12	3	10	1	4	ARL	2012	NA	NA
WS4U-C2	12	3	10	1	5	ARL	2012	NA	120
WS4U-C2	14	3	11	1	1	ARL	2012	NA	159
WS4U-C2	14	3	11	1	2	ARL	2012	NA	150
WS4U-C2	14	3	11	1	3	ARL	2012	NA	132
WS4U-C2	14	3	11	1	4	ARL	2012	NA	126
WS4U-C2	14	3	11	1	5	ARL	2012	NA	147
WS4U-C2	84	3	12	1	1	ARL	2012	NA	146
WS4U-C2	84	3	12	1	2	ARL	2012	NA	126
WS4U-C2	84	3	12	1	3	ARL	2012	NA	150
WS4U-C2	84	3	12	1	4	ARL	2012	NA	132
WS4U-C2	84	3	12	1	5	ARL	2012	NA	NA
WS4U-C2	35	4	1	1	1	ARL	2012	NA	128
WS4U-C2	35	4	1	1	2	ARL	2012	NA	98
WS4U-C2	35	4	1	1	3	ARL	2012	NA	123
WS4U-C2	35	4	1	1	4	ARL	2012	NA	122
WS4U-C2	35	4	1	1	5	ARL	2012	NA	130
WS4U-C2	36	4	2	1	1	ARL	2012	NA	105
WS4U-C2	36	4	2	1	2	ARL	2012	NA	142
WS4U-C2	36	4	2	1	3	ARL	2012	NA	112
WS4U-C2	36	4	2	1	4	ARL	2012	NA	122
WS4U-C2	36	4	2	1	5	ARL	2012	NA	NA
WS4U-C2	104	4	3	1	1	ARL	2012	NA	NA
WS4U-C2	104	4	3	1	2	ARL	2012	NA	128
WS4U-C2	104	4	3	1	3	ARL	2012	NA	NA
WS4U-C2	104	4	3	1	4	ARL	2012	NA	117
WS4U-C2	104	4	3	1	5	ARL	2012	NA	121
WS4U-C2	1	4	4	1	1	ARL	2012	NA	128
WS4U-C2	1	4	4	1	2	ARL	2012	NA	NA
WS4U-C2	1	4	4	1	3	ARL	2012	NA	122
WS4U-C2	1	4	4	1	4	ARL	2012	NA	87
WS4U-C2	1	4	4	1	5	ARL	2012	NA	112
WS4U-C2	132	4	5	1	1	ARL	2012	NA	NA
WS4U-C2	132	4	5	1	2	ARL	2012	NA	102
WS4U-C2	132	4	5	1	3	ARL	2012	NA	145
WS4U-C2	132	4	5	1	4	ARL	2012	NA	121
WS4U-C2	132	4	5	1	5	ARL	2012	NA	152
WS4U-C2	13	4	6	1	1	ARL	2012	NA	NA
WS4U-C2	13	4	6	1	2	ARL	2012	NA	107
WS4U-C2	13	4	6	1	3	ARL	2012	NA	NA
WS4U-C2	13	4	6	1	4	ARL	2012	NA	115
WS4U-C2	13	4	6	1	5	ARL	2012	NA	144
WS4U-C2	31	4	7	1	1	ARL	2012	NA	150
WS4U-C2	31	4	7	1	2	ARL	2012	NA	120
WS4U-C2	31	4	7	1	3	ARL	2012	NA	127
WS4U-C2	31	4	7	1	4	ARL	2012	NA	NA
WS4U-C2	31	4	7	1	5	ARL	2012	NA	NA
WS4U-C2	70	4	8	1	1	ARL	2012	NA	111
WS4U-C2	70	4	8	1	2	ARL	2012	NA	142
WS4U-C2	70	4	8	1	3	ARL	2012	NA	126
WS4U-C2	70	4	8	1	4	ARL	2012	NA	142
WS4U-C2	70	4	8	1	5	ARL	2012	NA	126
WS4U-C2	69	4	9	1	1	ARL	2012	NA	140
WS4U-C2	69	4	9	1	2	ARL	2012	NA	132
WS4U-C2	69	4	9	1	3	ARL	2012	NA	141
WS4U-C2	69	4	9	1	4	ARL	2012	NA	NA
WS4U-C2	69	4	9	1	5	ARL	2012	NA	NA
WS4U-C2	28	4	10	1	1	ARL	2012	NA	116
WS4U-C2	28	4	10	1	2	ARL	2012	NA	NA
WS4U-C2	28	4	10	1	3	ARL	2012	NA	130
WS4U-C2	28	4	10	1	4	ARL	2012	NA	125
WS4U-C2	28	4	10	1	5	ARL	2012	NA	142
WS4U-C2	39	4	11	1	1	ARL	2012	NA	125
WS4U-C2	39	4	11	1	2	ARL	2012	NA	117
WS4U-C2	39	4	11	1	3	ARL	2012	NA	110
WS4U-C2	39	4	11	1	4	ARL	2012	NA	NA
WS4U-C2	39	4	11	1	5	ARL	2012	NA	105
WS4U-C2	87	4	12	1	1	ARL	2012	NA	120
WS4U-C2	87	4	12	1	2	ARL	2012	NA	130
WS4U-C2	87	4	12	1	3	ARL	2012	NA	142
WS4U-C2	87	4	12	1	4	ARL	2012	NA	122
WS4U-C2	87	4	12	1	5	ARL	2012	NA	138
WS4U-C2	44	5	1	1	1	ARL	2012	NA	111
WS4U-C2	44	5	1	1	2	ARL	2012	NA	102
WS4U-C2	44	5	1	1	3	ARL	2012	NA	135
WS4U-C2	44	5	1	1	4	ARL	2012	NA	119
WS4U-C2	44	5	1	1	5	ARL	2012	NA	100
WS4U-C2	96	5	2	1	1	ARL	2012	NA	NA
WS4U-C2	96	5	2	1	2	ARL	2012	NA	145
WS4U-C2	96	5	2	1	3	ARL	2012	NA	123
WS4U-C2	96	5	2	1	4	ARL	2012	NA	110
WS4U-C2	96	5	2	1	5	ARL	2012	NA	142
WS4U-C2	129	5	3	1	1	ARL	2012	NA	111
WS4U-C2	129	5	3	1	2	ARL	2012	NA	102
WS4U-C2	129	5	3	1	3	ARL	2012	NA	NA
WS4U-C2	129	5	3	1	4	ARL	2012	NA	110
WS4U-C2	129	5	3	1	5	ARL	2012	NA	119
WS4U-C2	103	5	4	1	1	ARL	2012	NA	127
WS4U-C2	103	5	4	1	2	ARL	2012	NA	122
WS4U-C2	103	5	4	1	3	ARL	2012	NA	117
WS4U-C2	103	5	4	1	4	ARL	2012	NA	117
WS4U-C2	103	5	4	1	5	ARL	2012	NA	130
WS4U-C2	90	5	5	1	1	ARL	2012	NA	NA
WS4U-C2	90	5	5	1	2	ARL	2012	NA	118
WS4U-C2	90	5	5	1	3	ARL	2012	NA	120
WS4U-C2	90	5	5	1	4	ARL	2012	NA	NA
WS4U-C2	90	5	5	1	5	ARL	2012	NA	141
WS4U-C2	114	5	6	1	1	ARL	2012	NA	123
WS4U-C2	114	5	6	1	2	ARL	2012	NA	132
WS4U-C2	114	5	6	1	3	ARL	2012	NA	133
WS4U-C2	114	5	6	1	4	ARL	2012	NA	147
WS4U-C2	114	5	6	1	5	ARL	2012	NA	93
WS4U-C2	55	5	7	1	1	ARL	2012	NA	123
WS4U-C2	55	5	7	1	2	ARL	2012	NA	132
WS4U-C2	55	5	7	1	3	ARL	2012	NA	120
WS4U-C2	55	5	7	1	4	ARL	2012	NA	135
WS4U-C2	55	5	7	1	5	ARL	2012	NA	152
WS4U-C2	123	5	8	1	1	ARL	2012	NA	126
WS4U-C2	123	5	8	1	2	ARL	2012	NA	112
WS4U-C2	123	5	8	1	3	ARL	2012	NA	130
WS4U-C2	123	5	8	1	4	ARL	2012	NA	137
WS4U-C2	123	5	8	1	5	ARL	2012	NA	91
WS4U-C2	72	5	9	1	1	ARL	2012	NA	NA
WS4U-C2	72	5	9	1	2	ARL	2012	NA	113
WS4U-C2	72	5	9	1	3	ARL	2012	NA	132
WS4U-C2	72	5	9	1	4	ARL	2012	NA	140
WS4U-C2	72	5	9	1	5	ARL	2012	NA	136
WS4U-C2	29	5	10	1	1	ARL	2012	NA	150
WS4U-C2	29	5	10	1	2	ARL	2012	NA	146
WS4U-C2	29	5	10	1	3	ARL	2012	NA	137
WS4U-C2	29	5	10	1	4	ARL	2012	NA	116
WS4U-C2	29	5	10	1	5	ARL	2012	NA	146
WS4U-C2	4	5	11	1	1	ARL	2012	NA	130
WS4U-C2	4	5	11	1	2	ARL	2012	NA	115
WS4U-C2	4	5	11	1	3	ARL	2012	NA	135
WS4U-C2	4	5	11	1	4	ARL	2012	NA	138
WS4U-C2	4	5	11	1	5	ARL	2012	NA	142
WS4U-C2	34	5	12	1	1	ARL	2012	NA	104
WS4U-C2	34	5	12	1	2	ARL	2012	NA	NA
WS4U-C2	34	5	12	1	3	ARL	2012	NA	136
WS4U-C2	34	5	12	1	4	ARL	2012	NA	127
WS4U-C2	34	5	12	1	5	ARL	2012	NA	130
WS4U-C2	86	6	1	1	1	ARL	2012	NA	107
WS4U-C2	86	6	1	1	2	ARL	2012	NA	117
WS4U-C2	86	6	1	1	3	ARL	2012	NA	120
WS4U-C2	86	6	1	1	4	ARL	2012	NA	96
WS4U-C2	86	6	1	1	5	ARL	2012	NA	NA
WS4U-C2	66	6	2	1	1	ARL	2012	NA	127
WS4U-C2	66	6	2	1	2	ARL	2012	NA	143
WS4U-C2	66	6	2	1	3	ARL	2012	NA	145
WS4U-C2	66	6	2	1	4	ARL	2012	NA	150
WS4U-C2	66	6	2	1	5	ARL	2012	NA	146
WS4U-C2	130	6	3	1	1	ARL	2012	NA	133
WS4U-C2	130	6	3	1	2	ARL	2012	NA	106
WS4U-C2	130	6	3	1	3	ARL	2012	NA	122
WS4U-C2	130	6	3	1	4	ARL	2012	NA	129
WS4U-C2	130	6	3	1	5	ARL	2012	NA	137
WS4U-C2	5	6	4	1	1	ARL	2012	NA	118
WS4U-C2	5	6	4	1	2	ARL	2012	NA	NA
WS4U-C2	5	6	4	1	3	ARL	2012	NA	118
WS4U-C2	5	6	4	1	4	ARL	2012	NA	NA
WS4U-C2	5	6	4	1	5	ARL	2012	NA	110
WS4U-C2	110	6	5	1	1	ARL	2012	NA	NA
WS4U-C2	110	6	5	1	2	ARL	2012	NA	124
WS4U-C2	110	6	5	1	3	ARL	2012	NA	NA
WS4U-C2	110	6	5	1	4	ARL	2012	NA	125
WS4U-C2	110	6	5	1	5	ARL	2012	NA	129
WS4U-C2	68	6	6	1	1	ARL	2012	NA	123
WS4U-C2	68	6	6	1	2	ARL	2012	NA	120
WS4U-C2	68	6	6	1	3	ARL	2012	NA	148
WS4U-C2	68	6	6	1	4	ARL	2012	NA	120
WS4U-C2	68	6	6	1	5	ARL	2012	NA	132
WS4U-C2	141	6	7	1	1	ARL	2012	NA	141
WS4U-C2	141	6	7	1	2	ARL	2012	NA	144
WS4U-C2	141	6	7	1	3	ARL	2012	NA	NA
WS4U-C2	141	6	7	1	4	ARL	2012	NA	138
WS4U-C2	141	6	7	1	5	ARL	2012	NA	141
WS4U-C2	60	6	8	1	1	ARL	2012	NA	116
WS4U-C2	60	6	8	1	2	ARL	2012	NA	129
WS4U-C2	60	6	8	1	3	ARL	2012	NA	102
WS4U-C2	60	6	8	1	4	ARL	2012	NA	120
WS4U-C2	60	6	8	1	5	ARL	2012	NA	102
WS4U-C2	20	6	9	1	1	ARL	2012	NA	NA
WS4U-C2	20	6	9	1	2	ARL	2012	NA	127
WS4U-C2	20	6	9	1	3	ARL	2012	NA	123
WS4U-C2	20	6	9	1	4	ARL	2012	NA	145
WS4U-C2	20	6	9	1	5	ARL	2012	NA	144
WS4U-C2	79	6	10	1	1	ARL	2012	NA	116
WS4U-C2	79	6	10	1	2	ARL	2012	NA	145
WS4U-C2	79	6	10	1	3	ARL	2012	NA	124
WS4U-C2	79	6	10	1	4	ARL	2012	NA	150
WS4U-C2	79	6	10	1	5	ARL	2012	NA	131
WS4U-C2	101	6	11	1	1	ARL	2012	NA	135
WS4U-C2	101	6	11	1	2	ARL	2012	NA	154
WS4U-C2	101	6	11	1	3	ARL	2012	NA	136
WS4U-C2	101	6	11	1	4	ARL	2012	NA	137
WS4U-C2	101	6	11	1	5	ARL	2012	NA	161
WS4U-C2	106	6	12	1	1	ARL	2012	NA	126
WS4U-C2	106	6	12	1	2	ARL	2012	NA	137
WS4U-C2	106	6	12	1	3	ARL	2012	NA	95
WS4U-C2	106	6	12	1	4	ARL	2012	NA	142
WS4U-C2	106	6	12	1	5	ARL	2012	NA	130
WS4U-C2	131	7	1	1	1	ARL	2012	NA	107
WS4U-C2	131	7	1	1	2	ARL	2012	NA	130
WS4U-C2	131	7	1	1	3	ARL	2012	NA	152
WS4U-C2	131	7	1	1	4	ARL	2012	NA	140
WS4U-C2	131	7	1	1	5	ARL	2012	NA	135
WS4U-C2	120	7	2	1	1	ARL	2012	NA	121
WS4U-C2	120	7	2	1	2	ARL	2012	NA	122
WS4U-C2	120	7	2	1	3	ARL	2012	NA	147
WS4U-C2	120	7	2	1	4	ARL	2012	NA	176
WS4U-C2	120	7	2	1	5	ARL	2012	NA	137
WS4U-C2	133	7	3	1	1	ARL	2012	NA	NA
WS4U-C2	133	7	3	1	2	ARL	2012	NA	130
WS4U-C2	133	7	3	1	3	ARL	2012	NA	131
WS4U-C2	133	7	3	1	4	ARL	2012	NA	128
WS4U-C2	133	7	3	1	5	ARL	2012	NA	NA
WS4U-C2	10	7	4	1	1	ARL	2012	NA	113
WS4U-C2	10	7	4	1	2	ARL	2012	NA	NA
WS4U-C2	10	7	4	1	3	ARL	2012	NA	NA
WS4U-C2	10	7	4	1	4	ARL	2012	NA	NA
WS4U-C2	10	7	4	1	5	ARL	2012	NA	100
WS4U-C2	9	7	5	1	1	ARL	2012	NA	95
WS4U-C2	9	7	5	1	2	ARL	2012	NA	127
WS4U-C2	9	7	5	1	3	ARL	2012	NA	122
WS4U-C2	9	7	5	1	4	ARL	2012	NA	138
WS4U-C2	9	7	5	1	5	ARL	2012	NA	146
WS4U-C2	80	7	6	1	1	ARL	2012	NA	160
WS4U-C2	80	7	6	1	2	ARL	2012	NA	145
WS4U-C2	80	7	6	1	3	ARL	2012	NA	132
WS4U-C2	80	7	6	1	4	ARL	2012	NA	137
WS4U-C2	80	7	6	1	5	ARL	2012	NA	170
WS4U-C2	127	7	7	1	1	ARL	2012	NA	141
WS4U-C2	127	7	7	1	2	ARL	2012	NA	150
WS4U-C2	127	7	7	1	3	ARL	2012	NA	142
WS4U-C2	127	7	7	1	4	ARL	2012	NA	139
WS4U-C2	127	7	7	1	5	ARL	2012	NA	NA
WS4U-C2	89	7	8	1	1	ARL	2012	NA	112
WS4U-C2	89	7	8	1	2	ARL	2012	NA	103
WS4U-C2	89	7	8	1	3	ARL	2012	NA	129
WS4U-C2	89	7	8	1	4	ARL	2012	NA	117
WS4U-C2	89	7	8	1	5	ARL	2012	NA	NA
WS4U-C2	116	7	9	1	1	ARL	2012	NA	140
WS4U-C2	116	7	9	1	2	ARL	2012	NA	131
WS4U-C2	116	7	9	1	3	ARL	2012	NA	147
WS4U-C2	116	7	9	1	4	ARL	2012	NA	NA
WS4U-C2	116	7	9	1	5	ARL	2012	NA	NA
WS4U-C2	64	7	10	1	1	ARL	2012	NA	135
WS4U-C2	64	7	10	1	2	ARL	2012	NA	155
WS4U-C2	64	7	10	1	3	ARL	2012	NA	146
WS4U-C2	64	7	10	1	4	ARL	2012	NA	NA
WS4U-C2	64	7	10	1	5	ARL	2012	NA	136
WS4U-C2	78	7	11	1	1	ARL	2012	NA	142
WS4U-C2	78	7	11	1	2	ARL	2012	NA	115
WS4U-C2	78	7	11	1	3	ARL	2012	NA	132
WS4U-C2	78	7	11	1	4	ARL	2012	NA	127
WS4U-C2	78	7	11	1	5	ARL	2012	NA	155
WS4U-C2	121	7	12	1	1	ARL	2012	NA	134
WS4U-C2	121	7	12	1	2	ARL	2012	NA	133
WS4U-C2	121	7	12	1	3	ARL	2012	NA	123
WS4U-C2	121	7	12	1	4	ARL	2012	NA	146
WS4U-C2	121	7	12	1	5	ARL	2012	NA	116
WS4U-C2	7	8	1	1	1	ARL	2012	NA	102
WS4U-C2	7	8	1	1	2	ARL	2012	NA	101
WS4U-C2	7	8	1	1	3	ARL	2012	NA	91
WS4U-C2	7	8	1	1	4	ARL	2012	NA	111
WS4U-C2	7	8	1	1	5	ARL	2012	NA	137
WS4U-C2	144	8	2	1	1	ARL	2012	NA	121
WS4U-C2	144	8	2	1	2	ARL	2012	NA	136
WS4U-C2	144	8	2	1	3	ARL	2012	NA	148
WS4U-C2	144	8	2	1	4	ARL	2012	NA	94
WS4U-C2	144	8	2	1	5	ARL	2012	NA	127
WS4U-C2	142	8	3	1	1	ARL	2012	NA	NA
WS4U-C2	142	8	3	1	2	ARL	2012	NA	104
WS4U-C2	142	8	3	1	3	ARL	2012	NA	108
WS4U-C2	142	8	3	1	4	ARL	2012	NA	127
WS4U-C2	142	8	3	1	5	ARL	2012	NA	NA
WS4U-C2	32	8	4	1	1	ARL	2012	NA	97
WS4U-C2	32	8	4	1	2	ARL	2012	NA	130
WS4U-C2	32	8	4	1	3	ARL	2012	NA	114
WS4U-C2	32	8	4	1	4	ARL	2012	NA	107
WS4U-C2	32	8	4	1	5	ARL	2012	NA	116
WS4U-C2	11	8	5	1	1	ARL	2012	NA	NA
WS4U-C2	11	8	5	1	2	ARL	2012	NA	129
WS4U-C2	11	8	5	1	3	ARL	2012	NA	112
WS4U-C2	11	8	5	1	4	ARL	2012	NA	135
WS4U-C2	11	8	5	1	5	ARL	2012	NA	168
WS4U-C2	40	8	6	1	1	ARL	2012	NA	119
WS4U-C2	40	8	6	1	2	ARL	2012	NA	150
WS4U-C2	40	8	6	1	3	ARL	2012	NA	146
WS4U-C2	40	8	6	1	4	ARL	2012	NA	127
WS4U-C2	40	8	6	1	5	ARL	2012	NA	127
WS4U-C2	48	8	7	1	1	ARL	2012	NA	NA
WS4U-C2	48	8	7	1	2	ARL	2012	NA	150
WS4U-C2	48	8	7	1	3	ARL	2012	NA	135
WS4U-C2	48	8	7	1	4	ARL	2012	NA	127
WS4U-C2	48	8	7	1	5	ARL	2012	NA	NA
WS4U-C2	85	8	8	1	1	ARL	2012	NA	114
WS4U-C2	85	8	8	1	2	ARL	2012	NA	112
WS4U-C2	85	8	8	1	3	ARL	2012	NA	135
WS4U-C2	85	8	8	1	4	ARL	2012	NA	133
WS4U-C2	85	8	8	1	5	ARL	2012	NA	NA
WS4U-C2	8	8	9	1	1	ARL	2012	NA	135
WS4U-C2	8	8	9	1	2	ARL	2012	NA	120
WS4U-C2	8	8	9	1	3	ARL	2012	NA	149
WS4U-C2	8	8	9	1	4	ARL	2012	NA	130
WS4U-C2	8	8	9	1	5	ARL	2012	NA	NA
WS4U-C2	57	8	10	1	1	ARL	2012	NA	151
WS4U-C2	57	8	10	1	2	ARL	2012	NA	157
WS4U-C2	57	8	10	1	3	ARL	2012	NA	131
WS4U-C2	57	8	10	1	4	ARL	2012	NA	126
WS4U-C2	57	8	10	1	5	ARL	2012	NA	138
WS4U-C2	63	8	11	1	1	ARL	2012	NA	111
WS4U-C2	63	8	11	1	2	ARL	2012	NA	NA
WS4U-C2	63	8	11	1	3	ARL	2012	NA	145
WS4U-C2	63	8	11	1	4	ARL	2012	NA	106
WS4U-C2	63	8	11	1	5	ARL	2012	NA	156
WS4U-C2	139	8	12	1	1	ARL	2012	NA	114
WS4U-C2	139	8	12	1	2	ARL	2012	NA	136
WS4U-C2	139	8	12	1	3	ARL	2012	NA	155
WS4U-C2	139	8	12	1	4	ARL	2012	NA	115
WS4U-C2	139	8	12	1	5	ARL	2012	NA	141
WS4U-C2	112	9	1	1	1	ARL	2012	NA	92
WS4U-C2	112	9	1	1	2	ARL	2012	NA	95
WS4U-C2	112	9	1	1	3	ARL	2012	NA	112
WS4U-C2	112	9	1	1	4	ARL	2012	NA	134
WS4U-C2	112	9	1	1	5	ARL	2012	NA	105
WS4U-C2	107	9	2	1	1	ARL	2012	NA	106
WS4U-C2	107	9	2	1	2	ARL	2012	NA	137
WS4U-C2	107	9	2	1	3	ARL	2012	NA	142
WS4U-C2	107	9	2	1	4	ARL	2012	NA	130
WS4U-C2	107	9	2	1	5	ARL	2012	NA	110
WS4U-C2	82	9	3	1	1	ARL	2012	NA	135
WS4U-C2	82	9	3	1	2	ARL	2012	NA	NA
WS4U-C2	82	9	3	1	3	ARL	2012	NA	145
WS4U-C2	82	9	3	1	4	ARL	2012	NA	NA
WS4U-C2	82	9	3	1	5	ARL	2012	NA	146
WS4U-C2	88	9	4	1	1	ARL	2012	NA	130
WS4U-C2	88	9	4	1	2	ARL	2012	NA	NA
WS4U-C2	88	9	4	1	3	ARL	2012	NA	110
WS4U-C2	88	9	4	1	4	ARL	2012	NA	85
WS4U-C2	88	9	4	1	5	ARL	2012	NA	127
WS4U-C2	25	9	5	1	1	ARL	2012	NA	130
WS4U-C2	25	9	5	1	2	ARL	2012	NA	121
WS4U-C2	25	9	5	1	3	ARL	2012	NA	131
WS4U-C2	25	9	5	1	4	ARL	2012	NA	NA
WS4U-C2	25	9	5	1	5	ARL	2012	NA	NA
WS4U-C2	46	9	6	1	1	ARL	2012	NA	115
WS4U-C2	46	9	6	1	2	ARL	2012	NA	140
WS4U-C2	46	9	6	1	3	ARL	2012	NA	145
WS4U-C2	46	9	6	1	4	ARL	2012	NA	146
WS4U-C2	46	9	6	1	5	ARL	2012	NA	121
WS4U-C2	115	9	7	1	1	ARL	2012	NA	117
WS4U-C2	115	9	7	1	2	ARL	2012	NA	82
WS4U-C2	115	9	7	1	3	ARL	2012	NA	143
WS4U-C2	115	9	7	1	4	ARL	2012	NA	116
WS4U-C2	115	9	7	1	5	ARL	2012	NA	134
WS4U-C2	42	9	8	1	1	ARL	2012	NA	92
WS4U-C2	42	9	8	1	2	ARL	2012	NA	124
WS4U-C2	42	9	8	1	3	ARL	2012	NA	105
WS4U-C2	42	9	8	1	4	ARL	2012	NA	132
WS4U-C2	42	9	8	1	5	ARL	2012	NA	NA
WS4U-C2	61	9	9	1	1	ARL	2012	NA	112
WS4U-C2	61	9	9	1	2	ARL	2012	NA	131
WS4U-C2	61	9	9	1	3	ARL	2012	NA	87
WS4U-C2	61	9	9	1	4	ARL	2012	NA	136
WS4U-C2	61	9	9	1	5	ARL	2012	NA	121
WS4U-C2	52	9	10	1	1	ARL	2012	NA	126
WS4U-C2	52	9	10	1	2	ARL	2012	NA	157
WS4U-C2	52	9	10	1	3	ARL	2012	NA	146
WS4U-C2	52	9	10	1	4	ARL	2012	NA	NA
WS4U-C2	52	9	10	1	5	ARL	2012	NA	NA
WS4U-C2	71	9	11	1	1	ARL	2012	NA	NA
WS4U-C2	71	9	11	1	2	ARL	2012	NA	108
WS4U-C2	71	9	11	1	3	ARL	2012	NA	133
WS4U-C2	71	9	11	1	4	ARL	2012	NA	131
WS4U-C2	71	9	11	1	5	ARL	2012	NA	134
WS4U-C2	117	9	12	1	1	ARL	2012	NA	135
WS4U-C2	117	9	12	1	2	ARL	2012	NA	138
WS4U-C2	117	9	12	1	3	ARL	2012	NA	145
WS4U-C2	117	9	12	1	4	ARL	2012	NA	147
WS4U-C2	117	9	12	1	5	ARL	2012	NA	148
WS4U-C2	21	10	1	1	1	ARL	2012	NA	110
WS4U-C2	21	10	1	1	2	ARL	2012	NA	123
WS4U-C2	21	10	1	1	3	ARL	2012	NA	109
WS4U-C2	21	10	1	1	4	ARL	2012	NA	125
WS4U-C2	21	10	1	1	5	ARL	2012	NA	115
WS4U-C2	105	10	2	1	1	ARL	2012	NA	NA
WS4U-C2	105	10	2	1	2	ARL	2012	NA	124
WS4U-C2	105	10	2	1	3	ARL	2012	NA	142
WS4U-C2	105	10	2	1	4	ARL	2012	NA	NA
WS4U-C2	105	10	2	1	5	ARL	2012	NA	135
WS4U-C2	118	10	3	1	1	ARL	2012	NA	128
WS4U-C2	118	10	3	1	2	ARL	2012	NA	130
WS4U-C2	118	10	3	1	3	ARL	2012	NA	125
WS4U-C2	118	10	3	1	4	ARL	2012	NA	97
WS4U-C2	118	10	3	1	5	ARL	2012	NA	138
WS4U-C2	23	10	4	1	1	ARL	2012	NA	NA
WS4U-C2	23	10	4	1	2	ARL	2012	NA	NA
WS4U-C2	23	10	4	1	3	ARL	2012	NA	NA
WS4U-C2	23	10	4	1	4	ARL	2012	NA	112
WS4U-C2	23	10	4	1	5	ARL	2012	NA	NA
WS4U-C2	67	10	5	1	1	ARL	2012	NA	NA
WS4U-C2	67	10	5	1	2	ARL	2012	NA	NA
WS4U-C2	67	10	5	1	3	ARL	2012	NA	133
WS4U-C2	67	10	5	1	4	ARL	2012	NA	136
WS4U-C2	67	10	5	1	5	ARL	2012	NA	121
WS4U-C2	37	10	6	1	1	ARL	2012	NA	105
WS4U-C2	37	10	6	1	2	ARL	2012	NA	127
WS4U-C2	37	10	6	1	3	ARL	2012	NA	146
WS4U-C2	37	10	6	1	4	ARL	2012	NA	140
WS4U-C2	37	10	6	1	5	ARL	2012	NA	107
WS4U-C2	19	10	7	1	1	ARL	2012	NA	158
WS4U-C2	19	10	7	1	2	ARL	2012	NA	132
WS4U-C2	19	10	7	1	3	ARL	2012	NA	145
WS4U-C2	19	10	7	1	4	ARL	2012	NA	146
WS4U-C2	19	10	7	1	5	ARL	2012	NA	127
WS4U-C2	119	10	8	1	1	ARL	2012	NA	129
WS4U-C2	119	10	8	1	2	ARL	2012	NA	128
WS4U-C2	119	10	8	1	3	ARL	2012	NA	145
WS4U-C2	119	10	8	1	4	ARL	2012	NA	122
WS4U-C2	119	10	8	1	5	ARL	2012	NA	118
WS4U-C2	65	10	9	1	1	ARL	2012	NA	126
WS4U-C2	65	10	9	1	2	ARL	2012	NA	122
WS4U-C2	65	10	9	1	3	ARL	2012	NA	120
WS4U-C2	65	10	9	1	4	ARL	2012	NA	97
WS4U-C2	65	10	9	1	5	ARL	2012	NA	120
WS4U-C2	15	10	10	1	1	ARL	2012	NA	172
WS4U-C2	15	10	10	1	2	ARL	2012	NA	182
WS4U-C2	15	10	10	1	3	ARL	2012	NA	112
WS4U-C2	15	10	10	1	4	ARL	2012	NA	164
WS4U-C2	15	10	10	1	5	ARL	2012	NA	147
WS4U-C2	77	10	11	1	1	ARL	2012	NA	117
WS4U-C2	77	10	11	1	2	ARL	2012	NA	107
WS4U-C2	77	10	11	1	3	ARL	2012	NA	95
WS4U-C2	77	10	11	1	4	ARL	2012	NA	133
WS4U-C2	77	10	11	1	5	ARL	2012	NA	NA
WS4U-C2	17	10	12	1	1	ARL	2012	NA	117
WS4U-C2	17	10	12	1	2	ARL	2012	NA	119
WS4U-C2	17	10	12	1	3	ARL	2012	NA	125
WS4U-C2	17	10	12	1	4	ARL	2012	NA	132
WS4U-C2	17	10	12	1	5	ARL	2012	NA	125
WS4U-C2	98	11	1	1	1	ARL	2012	NA	117
WS4U-C2	98	11	1	1	2	ARL	2012	NA	142
WS4U-C2	98	11	1	1	3	ARL	2012	NA	140
WS4U-C2	98	11	1	1	4	ARL	2012	NA	159
WS4U-C2	98	11	1	1	5	ARL	2012	NA	139
WS4U-C2	50	11	2	1	1	ARL	2012	NA	152
WS4U-C2	50	11	2	1	2	ARL	2012	NA	123
WS4U-C2	50	11	2	1	3	ARL	2012	NA	141
WS4U-C2	50	11	2	1	4	ARL	2012	NA	133
WS4U-C2	50	11	2	1	5	ARL	2012	NA	120
WS4U-C2	99	11	3	1	1	ARL	2012	NA	122
WS4U-C2	99	11	3	1	2	ARL	2012	NA	125
WS4U-C2	99	11	3	1	3	ARL	2012	NA	121
WS4U-C2	99	11	3	1	4	ARL	2012	NA	136
WS4U-C2	99	11	3	1	5	ARL	2012	NA	122
WS4U-C2	45	11	4	1	1	ARL	2012	NA	NA
WS4U-C2	45	11	4	1	2	ARL	2012	NA	113
WS4U-C2	45	11	4	1	3	ARL	2012	NA	100
WS4U-C2	45	11	4	1	4	ARL	2012	NA	122
WS4U-C2	45	11	4	1	5	ARL	2012	NA	123
WS4U-C2	91	11	5	1	1	ARL	2012	NA	90
WS4U-C2	91	11	5	1	2	ARL	2012	NA	103
WS4U-C2	91	11	5	1	3	ARL	2012	NA	128
WS4U-C2	91	11	5	1	4	ARL	2012	NA	122
WS4U-C2	91	11	5	1	5	ARL	2012	NA	NA
WS4U-C2	122	11	6	1	1	ARL	2012	NA	137
WS4U-C2	122	11	6	1	2	ARL	2012	NA	140
WS4U-C2	122	11	6	1	3	ARL	2012	NA	137
WS4U-C2	122	11	6	1	4	ARL	2012	NA	143
WS4U-C2	122	11	6	1	5	ARL	2012	NA	155
WS4U-C2	33	11	7	1	1	ARL	2012	NA	126
WS4U-C2	33	11	7	1	2	ARL	2012	NA	141
WS4U-C2	33	11	7	1	3	ARL	2012	NA	113
WS4U-C2	33	11	7	1	4	ARL	2012	NA	127
WS4U-C2	33	11	7	1	5	ARL	2012	NA	142
WS4U-C2	113	11	8	1	1	ARL	2012	NA	105
WS4U-C2	113	11	8	1	2	ARL	2012	NA	94
WS4U-C2	113	11	8	1	3	ARL	2012	NA	123
WS4U-C2	113	11	8	1	4	ARL	2012	NA	122
WS4U-C2	113	11	8	1	5	ARL	2012	NA	NA
WS4U-C2	128	11	9	1	1	ARL	2012	NA	106
WS4U-C2	128	11	9	1	2	ARL	2012	NA	NA
WS4U-C2	128	11	9	1	3	ARL	2012	NA	103
WS4U-C2	128	11	9	1	4	ARL	2012	NA	117
WS4U-C2	128	11	9	1	5	ARL	2012	NA	106
WS4U-C2	26	11	10	1	1	ARL	2012	NA	161
WS4U-C2	26	11	10	1	2	ARL	2012	NA	148
WS4U-C2	26	11	10	1	3	ARL	2012	NA	168
WS4U-C2	26	11	10	1	4	ARL	2012	NA	159
WS4U-C2	26	11	10	1	5	ARL	2012	NA	150
WS4U-C2	54	11	11	1	1	ARL	2012	NA	140
WS4U-C2	54	11	11	1	2	ARL	2012	NA	151
WS4U-C2	54	11	11	1	3	ARL	2012	NA	97
WS4U-C2	54	11	11	1	4	ARL	2012	NA	NA
WS4U-C2	54	11	11	1	5	ARL	2012	NA	127
WS4U-C2	41	11	12	1	1	ARL	2012	NA	156
WS4U-C2	41	11	12	1	2	ARL	2012	NA	151
WS4U-C2	41	11	12	1	3	ARL	2012	NA	137
WS4U-C2	41	11	12	1	4	ARL	2012	NA	155
WS4U-C2	41	11	12	1	5	ARL	2012	NA	148
WS4U-C2	97	12	1	1	1	ARL	2012	NA	132
WS4U-C2	97	12	1	1	2	ARL	2012	NA	130
WS4U-C2	97	12	1	1	3	ARL	2012	NA	131
WS4U-C2	97	12	1	1	4	ARL	2012	NA	143
WS4U-C2	97	12	1	1	5	ARL	2012	NA	132
WS4U-C2	22	12	2	1	1	ARL	2012	NA	112
WS4U-C2	22	12	2	1	2	ARL	2012	NA	147
WS4U-C2	22	12	2	1	3	ARL	2012	NA	123
WS4U-C2	22	12	2	1	4	ARL	2012	NA	150
WS4U-C2	22	12	2	1	5	ARL	2012	NA	130
WS4U-C2	125	12	3	1	1	ARL	2012	NA	112
WS4U-C2	125	12	3	1	2	ARL	2012	NA	111
WS4U-C2	125	12	3	1	3	ARL	2012	NA	160
WS4U-C2	125	12	3	1	4	ARL	2012	NA	135
WS4U-C2	125	12	3	1	5	ARL	2012	NA	120
WS4U-C2	2	12	4	1	1	ARL	2012	NA	108
WS4U-C2	2	12	4	1	2	ARL	2012	NA	NA
WS4U-C2	2	12	4	1	3	ARL	2012	NA	NA
WS4U-C2	2	12	4	1	4	ARL	2012	NA	94
WS4U-C2	2	12	4	1	5	ARL	2012	NA	NA
WS4U-C2	56	12	5	1	1	ARL	2012	NA	NA
WS4U-C2	56	12	5	1	2	ARL	2012	NA	124
WS4U-C2	56	12	5	1	3	ARL	2012	NA	138
WS4U-C2	56	12	5	1	4	ARL	2012	NA	119
WS4U-C2	56	12	5	1	5	ARL	2012	NA	100
WS4U-C2	6	12	6	1	1	ARL	2012	NA	136
WS4U-C2	6	12	6	1	2	ARL	2012	NA	151
WS4U-C2	6	12	6	1	3	ARL	2012	NA	105
WS4U-C2	6	12	6	1	4	ARL	2012	NA	132
WS4U-C2	6	12	6	1	5	ARL	2012	NA	127
WS4U-C2	27	12	7	1	1	ARL	2012	NA	132
WS4U-C2	27	12	7	1	2	ARL	2012	NA	145
WS4U-C2	27	12	7	1	3	ARL	2012	NA	125
WS4U-C2	27	12	7	1	4	ARL	2012	NA	102
WS4U-C2	27	12	7	1	5	ARL	2012	NA	128
WS4U-C2	143	12	8	1	1	ARL	2012	NA	NA
WS4U-C2	143	12	8	1	2	ARL	2012	NA	131
WS4U-C2	143	12	8	1	3	ARL	2012	NA	108
WS4U-C2	143	12	8	1	4	ARL	2012	NA	119
WS4U-C2	143	12	8	1	5	ARL	2012	NA	NA
WS4U-C2	137	12	9	1	1	ARL	2012	NA	103
WS4U-C2	137	12	9	1	2	ARL	2012	NA	NA
WS4U-C2	137	12	9	1	3	ARL	2012	NA	133
WS4U-C2	137	12	9	1	4	ARL	2012	NA	122
WS4U-C2	137	12	9	1	5	ARL	2012	NA	108
WS4U-C2	138	12	10	1	1	ARL	2012	NA	108
WS4U-C2	138	12	10	1	2	ARL	2012	NA	114
WS4U-C2	138	12	10	1	3	ARL	2012	NA	121
WS4U-C2	138	12	10	1	4	ARL	2012	NA	135
WS4U-C2	138	12	10	1	5	ARL	2012	NA	109
WS4U-C2	111	12	11	1	1	ARL	2012	NA	137
WS4U-C2	111	12	11	1	2	ARL	2012	NA	143
WS4U-C2	111	12	11	1	3	ARL	2012	NA	133
WS4U-C2	111	12	11	1	4	ARL	2012	NA	127
WS4U-C2	111	12	11	1	5	ARL	2012	NA	149
WS4U-C2	124	12	12	1	1	ARL	2012	NA	141
WS4U-C2	124	12	12	1	2	ARL	2012	NA	160
WS4U-C2	124	12	12	1	3	ARL	2012	NA	148
WS4U-C2	124	12	12	1	4	ARL	2012	NA	NA
WS4U-C2	124	12	12	1	5	ARL	2012	NA	149
WS4U-C2	70	13	1	2	1	ARL	2012	NA	120
WS4U-C2	70	13	1	2	2	ARL	2012	NA	122
WS4U-C2	70	13	1	2	3	ARL	2012	NA	147
WS4U-C2	70	13	1	2	4	ARL	2012	NA	145
WS4U-C2	70	13	1	2	5	ARL	2012	NA	100
WS4U-C2	5	13	2	2	1	ARL	2012	NA	140
WS4U-C2	5	13	2	2	2	ARL	2012	NA	128
WS4U-C2	5	13	2	2	3	ARL	2012	NA	105
WS4U-C2	5	13	2	2	4	ARL	2012	NA	127
WS4U-C2	5	13	2	2	5	ARL	2012	NA	109
WS4U-C2	131	13	3	2	1	ARL	2012	NA	112
WS4U-C2	131	13	3	2	2	ARL	2012	NA	105
WS4U-C2	131	13	3	2	3	ARL	2012	NA	116
WS4U-C2	131	13	3	2	4	ARL	2012	NA	101
WS4U-C2	131	13	3	2	5	ARL	2012	NA	105
WS4U-C2	78	13	4	2	1	ARL	2012	NA	NA
WS4U-C2	78	13	4	2	2	ARL	2012	NA	NA
WS4U-C2	78	13	4	2	3	ARL	2012	NA	NA
WS4U-C2	78	13	4	2	4	ARL	2012	NA	NA
WS4U-C2	78	13	4	2	5	ARL	2012	NA	105
WS4U-C2	136	13	5	2	1	ARL	2012	NA	NA
WS4U-C2	136	13	5	2	2	ARL	2012	NA	93
WS4U-C2	136	13	5	2	3	ARL	2012	NA	118
WS4U-C2	136	13	5	2	4	ARL	2012	NA	123
WS4U-C2	136	13	5	2	5	ARL	2012	NA	118
WS4U-C2	65	13	6	2	1	ARL	2012	NA	110
WS4U-C2	65	13	6	2	2	ARL	2012	NA	102
WS4U-C2	65	13	6	2	3	ARL	2012	NA	111
WS4U-C2	65	13	6	2	4	ARL	2012	NA	132
WS4U-C2	65	13	6	2	5	ARL	2012	NA	142
WS4U-C2	42	13	7	2	1	ARL	2012	NA	118
WS4U-C2	42	13	7	2	2	ARL	2012	NA	139
WS4U-C2	42	13	7	2	3	ARL	2012	NA	120
WS4U-C2	42	13	7	2	4	ARL	2012	NA	NA
WS4U-C2	42	13	7	2	5	ARL	2012	NA	140
WS4U-C2	37	13	8	2	1	ARL	2012	NA	160
WS4U-C2	37	13	8	2	2	ARL	2012	NA	157
WS4U-C2	37	13	8	2	3	ARL	2012	NA	158
WS4U-C2	37	13	8	2	4	ARL	2012	NA	112
WS4U-C2	37	13	8	2	5	ARL	2012	NA	136
WS4U-C2	11	13	9	2	1	ARL	2012	NA	108
WS4U-C2	11	13	9	2	2	ARL	2012	NA	82
WS4U-C2	11	13	9	2	3	ARL	2012	NA	122
WS4U-C2	11	13	9	2	4	ARL	2012	NA	132
WS4U-C2	11	13	9	2	5	ARL	2012	NA	101
WS4U-C2	67	13	10	2	1	ARL	2012	NA	122
WS4U-C2	67	13	10	2	2	ARL	2012	NA	137
WS4U-C2	67	13	10	2	3	ARL	2012	NA	131
WS4U-C2	67	13	10	2	4	ARL	2012	NA	124
WS4U-C2	67	13	10	2	5	ARL	2012	NA	127
WS4U-C2	20	13	11	2	1	ARL	2012	NA	101
WS4U-C2	20	13	11	2	2	ARL	2012	NA	117
WS4U-C2	20	13	11	2	3	ARL	2012	NA	NA
WS4U-C2	20	13	11	2	4	ARL	2012	NA	128
WS4U-C2	20	13	11	2	5	ARL	2012	NA	131
WS4U-C2	113	13	12	2	1	ARL	2012	NA	124
WS4U-C2	113	13	12	2	2	ARL	2012	NA	141
WS4U-C2	113	13	12	2	3	ARL	2012	NA	132
WS4U-C2	113	13	12	2	4	ARL	2012	NA	NA
WS4U-C2	113	13	12	2	5	ARL	2012	NA	117
WS4U-C2	69	14	1	2	1	ARL	2012	NA	127
WS4U-C2	69	14	1	2	2	ARL	2012	NA	122
WS4U-C2	69	14	1	2	3	ARL	2012	NA	107
WS4U-C2	69	14	1	2	4	ARL	2012	NA	136
WS4U-C2	69	14	1	2	5	ARL	2012	NA	146
WS4U-C2	133	14	2	2	1	ARL	2012	NA	NA
WS4U-C2	133	14	2	2	2	ARL	2012	NA	122
WS4U-C2	133	14	2	2	3	ARL	2012	NA	138
WS4U-C2	133	14	2	2	4	ARL	2012	NA	97
WS4U-C2	133	14	2	2	5	ARL	2012	NA	115
WS4U-C2	48	14	3	2	1	ARL	2012	NA	122
WS4U-C2	48	14	3	2	2	ARL	2012	NA	107
WS4U-C2	48	14	3	2	3	ARL	2012	NA	118
WS4U-C2	48	14	3	2	4	ARL	2012	NA	NA
WS4U-C2	48	14	3	2	5	ARL	2012	NA	137
WS4U-C2	19	14	4	2	1	ARL	2012	NA	NA
WS4U-C2	19	14	4	2	2	ARL	2012	NA	NA
WS4U-C2	19	14	4	2	3	ARL	2012	NA	97
WS4U-C2	19	14	4	2	4	ARL	2012	NA	NA
WS4U-C2	19	14	4	2	5	ARL	2012	NA	127
WS4U-C2	105	14	5	2	1	ARL	2012	NA	NA
WS4U-C2	105	14	5	2	2	ARL	2012	NA	NA
WS4U-C2	105	14	5	2	3	ARL	2012	NA	NA
WS4U-C2	105	14	5	2	4	ARL	2012	NA	NA
WS4U-C2	105	14	5	2	5	ARL	2012	NA	120
WS4U-C2	13	14	6	2	1	ARL	2012	NA	121
WS4U-C2	13	14	6	2	2	ARL	2012	NA	130
WS4U-C2	13	14	6	2	3	ARL	2012	NA	131
WS4U-C2	13	14	6	2	4	ARL	2012	NA	137
WS4U-C2	13	14	6	2	5	ARL	2012	NA	123
WS4U-C2	71	14	7	2	1	ARL	2012	NA	103
WS4U-C2	71	14	7	2	2	ARL	2012	NA	110
WS4U-C2	71	14	7	2	3	ARL	2012	NA	142
WS4U-C2	71	14	7	2	4	ARL	2012	NA	116
WS4U-C2	71	14	7	2	5	ARL	2012	NA	128
WS4U-C2	10	14	8	2	1	ARL	2012	NA	143
WS4U-C2	10	14	8	2	2	ARL	2012	NA	107
WS4U-C2	10	14	8	2	3	ARL	2012	NA	116
WS4U-C2	10	14	8	2	4	ARL	2012	NA	148
WS4U-C2	10	14	8	2	5	ARL	2012	NA	130
WS4U-C2	61	14	9	2	1	ARL	2012	NA	103
WS4U-C2	61	14	9	2	2	ARL	2012	NA	125
WS4U-C2	61	14	9	2	3	ARL	2012	NA	117
WS4U-C2	61	14	9	2	4	ARL	2012	NA	126
WS4U-C2	61	14	9	2	5	ARL	2012	NA	118
WS4U-C2	140	14	10	2	1	ARL	2012	NA	118
WS4U-C2	140	14	10	2	2	ARL	2012	NA	122
WS4U-C2	140	14	10	2	3	ARL	2012	NA	113
WS4U-C2	140	14	10	2	4	ARL	2012	NA	130
WS4U-C2	140	14	10	2	5	ARL	2012	NA	106
WS4U-C2	132	14	11	2	1	ARL	2012	NA	110
WS4U-C2	132	14	11	2	2	ARL	2012	NA	106
WS4U-C2	132	14	11	2	3	ARL	2012	NA	122
WS4U-C2	132	14	11	2	4	ARL	2012	NA	111
WS4U-C2	132	14	11	2	5	ARL	2012	NA	127
WS4U-C2	118	14	12	2	1	ARL	2012	NA	102
WS4U-C2	118	14	12	2	2	ARL	2012	NA	121
WS4U-C2	118	14	12	2	3	ARL	2012	NA	150
WS4U-C2	118	14	12	2	4	ARL	2012	NA	107
WS4U-C2	118	14	12	2	5	ARL	2012	NA	120
WS4U-C2	101	15	1	2	1	ARL	2012	NA	130
WS4U-C2	101	15	1	2	2	ARL	2012	NA	152
WS4U-C2	101	15	1	2	3	ARL	2012	NA	147
WS4U-C2	101	15	1	2	4	ARL	2012	NA	154
WS4U-C2	101	15	1	2	5	ARL	2012	NA	120
WS4U-C2	97	15	2	2	1	ARL	2012	NA	138
WS4U-C2	97	15	2	2	2	ARL	2012	NA	138
WS4U-C2	97	15	2	2	3	ARL	2012	NA	129
WS4U-C2	97	15	2	2	4	ARL	2012	NA	139
WS4U-C2	97	15	2	2	5	ARL	2012	NA	130
WS4U-C2	25	15	3	2	1	ARL	2012	NA	NA
WS4U-C2	25	15	3	2	2	ARL	2012	NA	NA
WS4U-C2	25	15	3	2	3	ARL	2012	NA	NA
WS4U-C2	25	15	3	2	4	ARL	2012	NA	NA
WS4U-C2	25	15	3	2	5	ARL	2012	NA	NA
WS4U-C2	49	15	4	2	1	ARL	2012	NA	NA
WS4U-C2	49	15	4	2	2	ARL	2012	NA	NA
WS4U-C2	49	15	4	2	3	ARL	2012	NA	NA
WS4U-C2	49	15	4	2	4	ARL	2012	NA	103
WS4U-C2	49	15	4	2	5	ARL	2012	NA	NA
WS4U-C2	116	15	5	2	1	ARL	2012	NA	NA
WS4U-C2	116	15	5	2	2	ARL	2012	NA	137
WS4U-C2	116	15	5	2	3	ARL	2012	NA	125
WS4U-C2	116	15	5	2	4	ARL	2012	NA	126
WS4U-C2	116	15	5	2	5	ARL	2012	NA	125
WS4U-C2	22	15	6	2	1	ARL	2012	NA	107
WS4U-C2	22	15	6	2	2	ARL	2012	NA	122
WS4U-C2	22	15	6	2	3	ARL	2012	NA	125
WS4U-C2	22	15	6	2	4	ARL	2012	NA	146
WS4U-C2	22	15	6	2	5	ARL	2012	NA	138
WS4U-C2	142	15	7	2	1	ARL	2012	NA	140
WS4U-C2	142	15	7	2	2	ARL	2012	NA	107
WS4U-C2	142	15	7	2	3	ARL	2012	NA	132
WS4U-C2	142	15	7	2	4	ARL	2012	NA	116
WS4U-C2	142	15	7	2	5	ARL	2012	NA	137
WS4U-C2	4	15	8	2	1	ARL	2012	NA	125
WS4U-C2	4	15	8	2	2	ARL	2012	NA	130
WS4U-C2	4	15	8	2	3	ARL	2012	NA	95
WS4U-C2	4	15	8	2	4	ARL	2012	NA	141
WS4U-C2	4	15	8	2	5	ARL	2012	NA	98
WS4U-C2	80	15	9	2	1	ARL	2012	NA	132
WS4U-C2	80	15	9	2	2	ARL	2012	NA	133
WS4U-C2	80	15	9	2	3	ARL	2012	NA	112
WS4U-C2	80	15	9	2	4	ARL	2012	NA	135
WS4U-C2	80	15	9	2	5	ARL	2012	NA	113
WS4U-C2	121	15	10	2	1	ARL	2012	NA	NA
WS4U-C2	121	15	10	2	2	ARL	2012	NA	157
WS4U-C2	121	15	10	2	3	ARL	2012	NA	138
WS4U-C2	121	15	10	2	4	ARL	2012	NA	92
WS4U-C2	121	15	10	2	5	ARL	2012	NA	115
WS4U-C2	44	15	11	2	1	ARL	2012	NA	112
WS4U-C2	44	15	11	2	2	ARL	2012	NA	117
WS4U-C2	44	15	11	2	3	ARL	2012	NA	142
WS4U-C2	44	15	11	2	4	ARL	2012	NA	108
WS4U-C2	44	15	11	2	5	ARL	2012	NA	92
WS4U-C2	139	15	12	2	1	ARL	2012	NA	125
WS4U-C2	139	15	12	2	2	ARL	2012	NA	132
WS4U-C2	139	15	12	2	3	ARL	2012	NA	117
WS4U-C2	139	15	12	2	4	ARL	2012	NA	152
WS4U-C2	139	15	12	2	5	ARL	2012	NA	121
WS4U-C2	41	16	1	2	1	ARL	2012	NA	151
WS4U-C2	41	16	1	2	2	ARL	2012	NA	171
WS4U-C2	41	16	1	2	3	ARL	2012	NA	NA
WS4U-C2	41	16	1	2	4	ARL	2012	NA	153
WS4U-C2	41	16	1	2	5	ARL	2012	NA	NA
WS4U-C2	94	16	2	2	1	ARL	2012	NA	117
WS4U-C2	94	16	2	2	2	ARL	2012	NA	140
WS4U-C2	94	16	2	2	3	ARL	2012	NA	132
WS4U-C2	94	16	2	2	4	ARL	2012	NA	112
WS4U-C2	94	16	2	2	5	ARL	2012	NA	115
WS4U-C2	45	16	3	2	1	ARL	2012	NA	108
WS4U-C2	45	16	3	2	2	ARL	2012	NA	116
WS4U-C2	45	16	3	2	3	ARL	2012	NA	130
WS4U-C2	45	16	3	2	4	ARL	2012	NA	95
WS4U-C2	45	16	3	2	5	ARL	2012	NA	NA
WS4U-C2	134	16	4	2	1	ARL	2012	NA	135
WS4U-C2	134	16	4	2	2	ARL	2012	NA	NA
WS4U-C2	134	16	4	2	3	ARL	2012	NA	NA
WS4U-C2	134	16	4	2	4	ARL	2012	NA	NA
WS4U-C2	134	16	4	2	5	ARL	2012	NA	104
WS4U-C2	40	16	5	2	1	ARL	2012	NA	135
WS4U-C2	40	16	5	2	2	ARL	2012	NA	134
WS4U-C2	40	16	5	2	3	ARL	2012	NA	156
WS4U-C2	40	16	5	2	4	ARL	2012	NA	NA
WS4U-C2	40	16	5	2	5	ARL	2012	NA	119
WS4U-C2	90	16	6	2	1	ARL	2012	NA	124
WS4U-C2	90	16	6	2	2	ARL	2012	NA	126
WS4U-C2	90	16	6	2	3	ARL	2012	NA	NA
WS4U-C2	90	16	6	2	4	ARL	2012	NA	127
WS4U-C2	90	16	6	2	5	ARL	2012	NA	131
WS4U-C2	3	16	7	2	1	ARL	2012	NA	117
WS4U-C2	3	16	7	2	2	ARL	2012	NA	NA
WS4U-C2	3	16	7	2	3	ARL	2012	NA	147
WS4U-C2	3	16	7	2	4	ARL	2012	NA	NA
WS4U-C2	3	16	7	2	5	ARL	2012	NA	125
WS4U-C2	82	16	8	2	1	ARL	2012	NA	111
WS4U-C2	82	16	8	2	2	ARL	2012	NA	127
WS4U-C2	82	16	8	2	3	ARL	2012	NA	136
WS4U-C2	82	16	8	2	4	ARL	2012	NA	NA
WS4U-C2	82	16	8	2	5	ARL	2012	NA	NA
WS4U-C2	28	16	9	2	1	ARL	2012	NA	119
WS4U-C2	28	16	9	2	2	ARL	2012	NA	NA
WS4U-C2	28	16	9	2	3	ARL	2012	NA	NA
WS4U-C2	28	16	9	2	4	ARL	2012	NA	131
WS4U-C2	28	16	9	2	5	ARL	2012	NA	111
WS4U-C2	62	16	10	2	1	ARL	2012	NA	105
WS4U-C2	62	16	10	2	2	ARL	2012	NA	117
WS4U-C2	62	16	10	2	3	ARL	2012	NA	101
WS4U-C2	62	16	10	2	4	ARL	2012	NA	117
WS4U-C2	62	16	10	2	5	ARL	2012	NA	110
WS4U-C2	16	16	11	2	1	ARL	2012	NA	135
WS4U-C2	16	16	11	2	2	ARL	2012	NA	150
WS4U-C2	16	16	11	2	3	ARL	2012	NA	127
WS4U-C2	16	16	11	2	4	ARL	2012	NA	138
WS4U-C2	16	16	11	2	5	ARL	2012	NA	123
WS4U-C2	124	16	12	2	1	ARL	2012	NA	157
WS4U-C2	124	16	12	2	2	ARL	2012	NA	127
WS4U-C2	124	16	12	2	3	ARL	2012	NA	150
WS4U-C2	124	16	12	2	4	ARL	2012	NA	132
WS4U-C2	124	16	12	2	5	ARL	2012	NA	176
WS4U-C2	129	17	1	2	1	ARL	2012	NA	113
WS4U-C2	129	17	1	2	2	ARL	2012	NA	112
WS4U-C2	129	17	1	2	3	ARL	2012	NA	115
WS4U-C2	129	17	1	2	4	ARL	2012	NA	96
WS4U-C2	129	17	1	2	5	ARL	2012	NA	118
WS4U-C2	85	17	2	2	1	ARL	2012	NA	162
WS4U-C2	85	17	2	2	2	ARL	2012	NA	168
WS4U-C2	85	17	2	2	3	ARL	2012	NA	130
WS4U-C2	85	17	2	2	4	ARL	2012	NA	139
WS4U-C2	85	17	2	2	5	ARL	2012	NA	112
WS4U-C2	86	17	3	2	1	ARL	2012	NA	116
WS4U-C2	86	17	3	2	2	ARL	2012	NA	122
WS4U-C2	86	17	3	2	3	ARL	2012	NA	128
WS4U-C2	86	17	3	2	4	ARL	2012	NA	122
WS4U-C2	86	17	3	2	5	ARL	2012	NA	105
WS4U-C2	106	17	4	2	1	ARL	2012	NA	132
WS4U-C2	106	17	4	2	2	ARL	2012	NA	NA
WS4U-C2	106	17	4	2	3	ARL	2012	NA	NA
WS4U-C2	106	17	4	2	4	ARL	2012	NA	NA
WS4U-C2	106	17	4	2	5	ARL	2012	NA	132
WS4U-C2	81	17	5	2	1	ARL	2012	NA	124
WS4U-C2	81	17	5	2	2	ARL	2012	NA	NA
WS4U-C2	81	17	5	2	3	ARL	2012	NA	127
WS4U-C2	81	17	5	2	4	ARL	2012	NA	153
WS4U-C2	81	17	5	2	5	ARL	2012	NA	120
WS4U-C2	123	17	6	2	1	ARL	2012	NA	117
WS4U-C2	123	17	6	2	2	ARL	2012	NA	148
WS4U-C2	123	17	6	2	3	ARL	2012	NA	156
WS4U-C2	123	17	6	2	4	ARL	2012	NA	119
WS4U-C2	123	17	6	2	5	ARL	2012	NA	136
WS4U-C2	109	17	7	2	1	ARL	2012	NA	NA
WS4U-C2	109	17	7	2	2	ARL	2012	NA	131
WS4U-C2	109	17	7	2	3	ARL	2012	NA	125
WS4U-C2	109	17	7	2	4	ARL	2012	NA	139
WS4U-C2	109	17	7	2	5	ARL	2012	NA	136
WS4U-C2	50	17	8	2	1	ARL	2012	NA	136
WS4U-C2	50	17	8	2	2	ARL	2012	NA	119
WS4U-C2	50	17	8	2	3	ARL	2012	NA	136
WS4U-C2	50	17	8	2	4	ARL	2012	NA	NA
WS4U-C2	50	17	8	2	5	ARL	2012	NA	NA
WS4U-C2	38	17	9	2	1	ARL	2012	NA	NA
WS4U-C2	38	17	9	2	2	ARL	2012	NA	131
WS4U-C2	38	17	9	2	3	ARL	2012	NA	135
WS4U-C2	38	17	9	2	4	ARL	2012	NA	113
WS4U-C2	38	17	9	2	5	ARL	2012	NA	102
WS4U-C2	58	17	10	2	1	ARL	2012	NA	124
WS4U-C2	58	17	10	2	2	ARL	2012	NA	135
WS4U-C2	58	17	10	2	3	ARL	2012	NA	96
WS4U-C2	58	17	10	2	4	ARL	2012	NA	127
WS4U-C2	58	17	10	2	5	ARL	2012	NA	116
WS4U-C2	92	17	11	2	1	ARL	2012	NA	126
WS4U-C2	92	17	11	2	2	ARL	2012	NA	133
WS4U-C2	92	17	11	2	3	ARL	2012	NA	125
WS4U-C2	92	17	11	2	4	ARL	2012	NA	124
WS4U-C2	92	17	11	2	5	ARL	2012	NA	140
WS4U-C2	64	17	12	2	1	ARL	2012	NA	130
WS4U-C2	64	17	12	2	2	ARL	2012	NA	151
WS4U-C2	64	17	12	2	3	ARL	2012	NA	167
WS4U-C2	64	17	12	2	4	ARL	2012	NA	157
WS4U-C2	64	17	12	2	5	ARL	2012	NA	162
WS4U-C2	117	18	1	2	1	ARL	2012	NA	125
WS4U-C2	117	18	1	2	2	ARL	2012	NA	147
WS4U-C2	117	18	1	2	3	ARL	2012	NA	136
WS4U-C2	117	18	1	2	4	ARL	2012	NA	142
WS4U-C2	117	18	1	2	5	ARL	2012	NA	137
WS4U-C2	46	18	2	2	1	ARL	2012	NA	146
WS4U-C2	46	18	2	2	2	ARL	2012	NA	140
WS4U-C2	46	18	2	2	3	ARL	2012	NA	136
WS4U-C2	46	18	2	2	4	ARL	2012	NA	NA
WS4U-C2	46	18	2	2	5	ARL	2012	NA	147
WS4U-C2	111	18	3	2	1	ARL	2012	NA	123
WS4U-C2	111	18	3	2	2	ARL	2012	NA	127
WS4U-C2	111	18	3	2	3	ARL	2012	NA	173
WS4U-C2	111	18	3	2	4	ARL	2012	NA	152
WS4U-C2	111	18	3	2	5	ARL	2012	NA	153
WS4U-C2	32	18	4	2	1	ARL	2012	NA	152
WS4U-C2	32	18	4	2	2	ARL	2012	NA	NA
WS4U-C2	32	18	4	2	3	ARL	2012	NA	NA
WS4U-C2	32	18	4	2	4	ARL	2012	NA	NA
WS4U-C2	32	18	4	2	5	ARL	2012	NA	NA
WS4U-C2	34	18	5	2	1	ARL	2012	NA	109
WS4U-C2	34	18	5	2	2	ARL	2012	NA	NA
WS4U-C2	34	18	5	2	3	ARL	2012	NA	125
WS4U-C2	34	18	5	2	4	ARL	2012	NA	128
WS4U-C2	34	18	5	2	5	ARL	2012	NA	139
WS4U-C2	56	18	6	2	1	ARL	2012	NA	135
WS4U-C2	56	18	6	2	2	ARL	2012	NA	132
WS4U-C2	56	18	6	2	3	ARL	2012	NA	147
WS4U-C2	56	18	6	2	4	ARL	2012	NA	108
WS4U-C2	56	18	6	2	5	ARL	2012	NA	137
WS4U-C2	91	18	7	2	1	ARL	2012	NA	122
WS4U-C2	91	18	7	2	2	ARL	2012	NA	132
WS4U-C2	91	18	7	2	3	ARL	2012	NA	105
WS4U-C2	91	18	7	2	4	ARL	2012	NA	123
WS4U-C2	91	18	7	2	5	ARL	2012	NA	147
WS4U-C2	74	18	8	2	1	ARL	2012	NA	100
WS4U-C2	74	18	8	2	2	ARL	2012	NA	107
WS4U-C2	74	18	8	2	3	ARL	2012	NA	98
WS4U-C2	74	18	8	2	4	ARL	2012	NA	116
WS4U-C2	74	18	8	2	5	ARL	2012	NA	91
WS4U-C2	83	18	9	2	1	ARL	2012	NA	NA
WS4U-C2	83	18	9	2	2	ARL	2012	NA	NA
WS4U-C2	83	18	9	2	3	ARL	2012	NA	NA
WS4U-C2	83	18	9	2	4	ARL	2012	NA	136
WS4U-C2	83	18	9	2	5	ARL	2012	NA	142
WS4U-C2	138	18	10	2	1	ARL	2012	NA	132
WS4U-C2	138	18	10	2	2	ARL	2012	NA	88
WS4U-C2	138	18	10	2	3	ARL	2012	NA	115
WS4U-C2	138	18	10	2	4	ARL	2012	NA	151
WS4U-C2	138	18	10	2	5	ARL	2012	NA	121
WS4U-C2	102	18	11	2	1	ARL	2012	NA	132
WS4U-C2	102	18	11	2	2	ARL	2012	NA	145
WS4U-C2	102	18	11	2	3	ARL	2012	NA	130
WS4U-C2	102	18	11	2	4	ARL	2012	NA	136
WS4U-C2	102	18	11	2	5	ARL	2012	NA	152
WS4U-C2	125	18	12	2	1	ARL	2012	NA	138
WS4U-C2	125	18	12	2	2	ARL	2012	NA	133
WS4U-C2	125	18	12	2	3	ARL	2012	NA	145
WS4U-C2	125	18	12	2	4	ARL	2012	NA	115
WS4U-C2	125	18	12	2	5	ARL	2012	NA	163
WS4U-C2	9	19	1	2	1	ARL	2012	NA	156
WS4U-C2	9	19	1	2	2	ARL	2012	NA	129
WS4U-C2	9	19	1	2	3	ARL	2012	NA	133
WS4U-C2	9	19	1	2	4	ARL	2012	NA	142
WS4U-C2	9	19	1	2	5	ARL	2012	NA	140
WS4U-C2	127	19	2	2	1	ARL	2012	NA	NA
WS4U-C2	127	19	2	2	2	ARL	2012	NA	123
WS4U-C2	127	19	2	2	3	ARL	2012	NA	132
WS4U-C2	127	19	2	2	4	ARL	2012	NA	128
WS4U-C2	127	19	2	2	5	ARL	2012	NA	143
WS4U-C2	30	19	3	2	1	ARL	2012	NA	24
WS4U-C2	30	19	3	2	2	ARL	2012	NA	112
WS4U-C2	30	19	3	2	3	ARL	2012	NA	98
WS4U-C2	30	19	3	2	4	ARL	2012	NA	137
WS4U-C2	30	19	3	2	5	ARL	2012	NA	113
WS4U-C2	137	19	4	2	1	ARL	2012	NA	138
WS4U-C2	137	19	4	2	2	ARL	2012	NA	NA
WS4U-C2	137	19	4	2	3	ARL	2012	NA	133
WS4U-C2	137	19	4	2	4	ARL	2012	NA	NA
WS4U-C2	137	19	4	2	5	ARL	2012	NA	NA
WS4U-C2	68	19	5	2	1	ARL	2012	NA	105
WS4U-C2	68	19	5	2	2	ARL	2012	NA	138
WS4U-C2	68	19	5	2	3	ARL	2012	NA	NA
WS4U-C2	68	19	5	2	4	ARL	2012	NA	127
WS4U-C2	68	19	5	2	5	ARL	2012	NA	133
WS4U-C2	36	19	6	2	1	ARL	2012	NA	127
WS4U-C2	36	19	6	2	2	ARL	2012	NA	109
WS4U-C2	36	19	6	2	3	ARL	2012	NA	133
WS4U-C2	36	19	6	2	4	ARL	2012	NA	119
WS4U-C2	36	19	6	2	5	ARL	2012	NA	130
WS4U-C2	96	19	7	2	1	ARL	2012	NA	NA
WS4U-C2	96	19	7	2	2	ARL	2012	NA	155
WS4U-C2	96	19	7	2	3	ARL	2012	NA	137
WS4U-C2	96	19	7	2	4	ARL	2012	NA	111
WS4U-C2	96	19	7	2	5	ARL	2012	NA	124
WS4U-C2	66	19	8	2	1	ARL	2012	NA	117
WS4U-C2	66	19	8	2	2	ARL	2012	NA	135
WS4U-C2	66	19	8	2	3	ARL	2012	NA	165
WS4U-C2	66	19	8	2	4	ARL	2012	NA	152
WS4U-C2	66	19	8	2	5	ARL	2012	NA	NA
WS4U-C2	119	19	9	2	1	ARL	2012	NA	87
WS4U-C2	119	19	9	2	2	ARL	2012	NA	142
WS4U-C2	119	19	9	2	3	ARL	2012	NA	NA
WS4U-C2	119	19	9	2	4	ARL	2012	NA	140
WS4U-C2	119	19	9	2	5	ARL	2012	NA	141
WS4U-C2	115	19	10	2	1	ARL	2012	NA	158
WS4U-C2	115	19	10	2	2	ARL	2012	NA	129
WS4U-C2	115	19	10	2	3	ARL	2012	NA	137
WS4U-C2	115	19	10	2	4	ARL	2012	NA	104
WS4U-C2	115	19	10	2	5	ARL	2012	NA	141
WS4U-C2	120	19	11	2	1	ARL	2012	NA	147
WS4U-C2	120	19	11	2	2	ARL	2012	NA	131
WS4U-C2	120	19	11	2	3	ARL	2012	NA	137
WS4U-C2	120	19	11	2	4	ARL	2012	NA	140
WS4U-C2	120	19	11	2	5	ARL	2012	NA	134
WS4U-C2	73	19	12	2	1	ARL	2012	NA	150
WS4U-C2	73	19	12	2	2	ARL	2012	NA	140
WS4U-C2	73	19	12	2	3	ARL	2012	NA	130
WS4U-C2	73	19	12	2	4	ARL	2012	NA	120
WS4U-C2	73	19	12	2	5	ARL	2012	NA	140
WS4U-C2	100	20	1	2	1	ARL	2012	NA	156
WS4U-C2	100	20	1	2	2	ARL	2012	NA	117
WS4U-C2	100	20	1	2	3	ARL	2012	NA	119
WS4U-C2	100	20	1	2	4	ARL	2012	NA	131
WS4U-C2	100	20	1	2	5	ARL	2012	NA	114
WS4U-C2	2	20	2	2	1	ARL	2012	NA	125
WS4U-C2	2	20	2	2	2	ARL	2012	NA	135
WS4U-C2	2	20	2	2	3	ARL	2012	NA	122
WS4U-C2	2	20	2	2	4	ARL	2012	NA	113
WS4U-C2	2	20	2	2	5	ARL	2012	NA	103
WS4U-C2	7	20	3	2	1	ARL	2012	NA	122
WS4U-C2	7	20	3	2	2	ARL	2012	NA	NA
WS4U-C2	7	20	3	2	3	ARL	2012	NA	135
WS4U-C2	7	20	3	2	4	ARL	2012	NA	NA
WS4U-C2	7	20	3	2	5	ARL	2012	NA	104
WS4U-C2	122	20	4	2	1	ARL	2012	NA	125
WS4U-C2	122	20	4	2	2	ARL	2012	NA	127
WS4U-C2	122	20	4	2	3	ARL	2012	NA	117
WS4U-C2	122	20	4	2	4	ARL	2012	NA	NA
WS4U-C2	122	20	4	2	5	ARL	2012	NA	117
WS4U-C2	144	20	5	2	1	ARL	2012	NA	108
WS4U-C2	144	20	5	2	2	ARL	2012	NA	NA
WS4U-C2	144	20	5	2	3	ARL	2012	NA	126
WS4U-C2	144	20	5	2	4	ARL	2012	NA	NA
WS4U-C2	144	20	5	2	5	ARL	2012	NA	132
WS4U-C2	31	20	6	2	1	ARL	2012	NA	117
WS4U-C2	31	20	6	2	2	ARL	2012	NA	103
WS4U-C2	31	20	6	2	3	ARL	2012	NA	137
WS4U-C2	31	20	6	2	4	ARL	2012	NA	124
WS4U-C2	31	20	6	2	5	ARL	2012	NA	NA
WS4U-C2	107	20	7	2	1	ARL	2012	NA	162
WS4U-C2	107	20	7	2	2	ARL	2012	NA	145
WS4U-C2	107	20	7	2	3	ARL	2012	NA	150
WS4U-C2	107	20	7	2	4	ARL	2012	NA	125
WS4U-C2	107	20	7	2	5	ARL	2012	NA	133
WS4U-C2	60	20	8	2	1	ARL	2012	NA	123
WS4U-C2	60	20	8	2	2	ARL	2012	NA	125
WS4U-C2	60	20	8	2	3	ARL	2012	NA	137
WS4U-C2	60	20	8	2	4	ARL	2012	NA	135
WS4U-C2	60	20	8	2	5	ARL	2012	NA	118
WS4U-C2	141	20	9	2	1	ARL	2012	NA	108
WS4U-C2	141	20	9	2	2	ARL	2012	NA	NA
WS4U-C2	141	20	9	2	3	ARL	2012	NA	107
WS4U-C2	141	20	9	2	4	ARL	2012	NA	128
WS4U-C2	141	20	9	2	5	ARL	2012	NA	165
WS4U-C2	39	20	10	2	1	ARL	2012	NA	121
WS4U-C2	39	20	10	2	2	ARL	2012	NA	117
WS4U-C2	39	20	10	2	3	ARL	2012	NA	NA
WS4U-C2	39	20	10	2	4	ARL	2012	NA	123
WS4U-C2	39	20	10	2	5	ARL	2012	NA	104
WS4U-C2	26	20	11	2	1	ARL	2012	NA	107
WS4U-C2	26	20	11	2	2	ARL	2012	NA	167
WS4U-C2	26	20	11	2	3	ARL	2012	NA	142
WS4U-C2	26	20	11	2	4	ARL	2012	NA	144
WS4U-C2	26	20	11	2	5	ARL	2012	NA	166
WS4U-C2	89	20	12	2	1	ARL	2012	NA	137
WS4U-C2	89	20	12	2	2	ARL	2012	NA	144
WS4U-C2	89	20	12	2	3	ARL	2012	NA	110
WS4U-C2	89	20	12	2	4	ARL	2012	NA	137
WS4U-C2	89	20	12	2	5	ARL	2012	NA	148
WS4U-C2	112	21	1	2	1	ARL	2012	NA	98
WS4U-C2	112	21	1	2	2	ARL	2012	NA	123
WS4U-C2	112	21	1	2	3	ARL	2012	NA	145
WS4U-C2	112	21	1	2	4	ARL	2012	NA	111
WS4U-C2	112	21	1	2	5	ARL	2012	NA	103
WS4U-C2	59	21	2	2	1	ARL	2012	NA	161
WS4U-C2	59	21	2	2	2	ARL	2012	NA	127
WS4U-C2	59	21	2	2	3	ARL	2012	NA	145
WS4U-C2	59	21	2	2	4	ARL	2012	NA	158
WS4U-C2	59	21	2	2	5	ARL	2012	NA	131
WS4U-C2	77	21	3	2	1	ARL	2012	NA	137
WS4U-C2	77	21	3	2	2	ARL	2012	NA	NA
WS4U-C2	77	21	3	2	3	ARL	2012	NA	134
WS4U-C2	77	21	3	2	4	ARL	2012	NA	130
WS4U-C2	77	21	3	2	5	ARL	2012	NA	120
WS4U-C2	98	21	4	2	1	ARL	2012	NA	170
WS4U-C2	98	21	4	2	2	ARL	2012	NA	132
WS4U-C2	98	21	4	2	3	ARL	2012	NA	145
WS4U-C2	98	21	4	2	4	ARL	2012	NA	90
WS4U-C2	98	21	4	2	5	ARL	2012	NA	NA
WS4U-C2	15	21	5	2	1	ARL	2012	NA	147
WS4U-C2	15	21	5	2	2	ARL	2012	NA	120
WS4U-C2	15	21	5	2	3	ARL	2012	NA	157
WS4U-C2	15	21	5	2	4	ARL	2012	NA	137
WS4U-C2	15	21	5	2	5	ARL	2012	NA	130
WS4U-C2	63	21	6	2	1	ARL	2012	NA	140
WS4U-C2	63	21	6	2	2	ARL	2012	NA	113
WS4U-C2	63	21	6	2	3	ARL	2012	NA	133
WS4U-C2	63	21	6	2	4	ARL	2012	NA	137
WS4U-C2	63	21	6	2	5	ARL	2012	NA	120
WS4U-C2	23	21	7	2	1	ARL	2012	NA	131
WS4U-C2	23	21	7	2	2	ARL	2012	NA	125
WS4U-C2	23	21	7	2	3	ARL	2012	NA	142
WS4U-C2	23	21	7	2	4	ARL	2012	NA	125
WS4U-C2	23	21	7	2	5	ARL	2012	NA	115
WS4U-C2	99	21	8	2	1	ARL	2012	NA	135
WS4U-C2	99	21	8	2	2	ARL	2012	NA	112
WS4U-C2	99	21	8	2	3	ARL	2012	NA	131
WS4U-C2	99	21	8	2	4	ARL	2012	NA	138
WS4U-C2	99	21	8	2	5	ARL	2012	NA	NA
WS4U-C2	104	21	9	2	1	ARL	2012	NA	NA
WS4U-C2	104	21	9	2	2	ARL	2012	NA	112
WS4U-C2	104	21	9	2	3	ARL	2012	NA	120
WS4U-C2	104	21	9	2	4	ARL	2012	NA	123
WS4U-C2	104	21	9	2	5	ARL	2012	NA	103
WS4U-C2	79	21	10	2	1	ARL	2012	NA	114
WS4U-C2	79	21	10	2	2	ARL	2012	NA	135
WS4U-C2	79	21	10	2	3	ARL	2012	NA	127
WS4U-C2	79	21	10	2	4	ARL	2012	NA	138
WS4U-C2	79	21	10	2	5	ARL	2012	NA	108
WS4U-C2	87	21	11	2	1	ARL	2012	NA	130
WS4U-C2	87	21	11	2	2	ARL	2012	NA	141
WS4U-C2	87	21	11	2	3	ARL	2012	NA	122
WS4U-C2	87	21	11	2	4	ARL	2012	NA	134
WS4U-C2	87	21	11	2	5	ARL	2012	NA	140
WS4U-C2	130	21	12	2	1	ARL	2012	NA	127
WS4U-C2	130	21	12	2	2	ARL	2012	NA	145
WS4U-C2	130	21	12	2	3	ARL	2012	NA	130
WS4U-C2	130	21	12	2	4	ARL	2012	NA	146
WS4U-C2	130	21	12	2	5	ARL	2012	NA	NA
WS4U-C2	55	22	1	2	1	ARL	2012	NA	138
WS4U-C2	55	22	1	2	2	ARL	2012	NA	127
WS4U-C2	55	22	1	2	3	ARL	2012	NA	135
WS4U-C2	55	22	1	2	4	ARL	2012	NA	142
WS4U-C2	55	22	1	2	5	ARL	2012	NA	160
WS4U-C2	1	22	2	2	1	ARL	2012	NA	146
WS4U-C2	1	22	2	2	2	ARL	2012	NA	130
WS4U-C2	1	22	2	2	3	ARL	2012	NA	147
WS4U-C2	1	22	2	2	4	ARL	2012	NA	137
WS4U-C2	1	22	2	2	5	ARL	2012	NA	148
WS4U-C2	24	22	3	2	1	ARL	2012	NA	128
WS4U-C2	24	22	3	2	2	ARL	2012	NA	125
WS4U-C2	24	22	3	2	3	ARL	2012	NA	158
WS4U-C2	24	22	3	2	4	ARL	2012	NA	NA
WS4U-C2	24	22	3	2	5	ARL	2012	NA	116
WS4U-C2	21	22	4	2	1	ARL	2012	NA	140
WS4U-C2	21	22	4	2	2	ARL	2012	NA	108
WS4U-C2	21	22	4	2	3	ARL	2012	NA	NA
WS4U-C2	21	22	4	2	4	ARL	2012	NA	NA
WS4U-C2	21	22	4	2	5	ARL	2012	NA	108
WS4U-C2	12	22	5	2	1	ARL	2012	NA	NA
WS4U-C2	12	22	5	2	2	ARL	2012	NA	137
WS4U-C2	12	22	5	2	3	ARL	2012	NA	163
WS4U-C2	12	22	5	2	4	ARL	2012	NA	120
WS4U-C2	12	22	5	2	5	ARL	2012	NA	NA
WS4U-C2	52	22	6	2	1	ARL	2012	NA	142
WS4U-C2	52	22	6	2	2	ARL	2012	NA	148
WS4U-C2	52	22	6	2	3	ARL	2012	NA	130
WS4U-C2	52	22	6	2	4	ARL	2012	NA	164
WS4U-C2	52	22	6	2	5	ARL	2012	NA	104
WS4U-C2	103	22	7	2	1	ARL	2012	NA	127
WS4U-C2	103	22	7	2	2	ARL	2012	NA	154
WS4U-C2	103	22	7	2	3	ARL	2012	NA	128
WS4U-C2	103	22	7	2	4	ARL	2012	NA	149
WS4U-C2	103	22	7	2	5	ARL	2012	NA	129
WS4U-C2	33	22	8	2	1	ARL	2012	NA	116
WS4U-C2	33	22	8	2	2	ARL	2012	NA	158
WS4U-C2	33	22	8	2	3	ARL	2012	NA	NA
WS4U-C2	33	22	8	2	4	ARL	2012	NA	127
WS4U-C2	33	22	8	2	5	ARL	2012	NA	118
WS4U-C2	128	22	9	2	1	ARL	2012	NA	99
WS4U-C2	128	22	9	2	2	ARL	2012	NA	98
WS4U-C2	128	22	9	2	3	ARL	2012	NA	80
WS4U-C2	128	22	9	2	4	ARL	2012	NA	99
WS4U-C2	128	22	9	2	5	ARL	2012	NA	96
WS4U-C2	76	22	10	2	1	ARL	2012	NA	114
WS4U-C2	76	22	10	2	2	ARL	2012	NA	136
WS4U-C2	76	22	10	2	3	ARL	2012	NA	143
WS4U-C2	76	22	10	2	4	ARL	2012	NA	142
WS4U-C2	76	22	10	2	5	ARL	2012	NA	145
WS4U-C2	14	22	11	2	1	ARL	2012	NA	115
WS4U-C2	14	22	11	2	2	ARL	2012	NA	148
WS4U-C2	14	22	11	2	3	ARL	2012	NA	117
WS4U-C2	14	22	11	2	4	ARL	2012	NA	142
WS4U-C2	14	22	11	2	5	ARL	2012	NA	145
WS4U-C2	27	22	12	2	1	ARL	2012	NA	117
WS4U-C2	27	22	12	2	2	ARL	2012	NA	127
WS4U-C2	27	22	12	2	3	ARL	2012	NA	NA
WS4U-C2	27	22	12	2	4	ARL	2012	NA	114
WS4U-C2	27	22	12	2	5	ARL	2012	NA	125
WS4U-C2	57	23	1	2	1	ARL	2012	NA	130
WS4U-C2	57	23	1	2	2	ARL	2012	NA	132
WS4U-C2	57	23	1	2	3	ARL	2012	NA	130
WS4U-C2	57	23	1	2	4	ARL	2012	NA	112
WS4U-C2	57	23	1	2	5	ARL	2012	NA	122
WS4U-C2	88	23	2	2	1	ARL	2012	NA	140
WS4U-C2	88	23	2	2	2	ARL	2012	NA	129
WS4U-C2	88	23	2	2	3	ARL	2012	NA	130
WS4U-C2	88	23	2	2	4	ARL	2012	NA	133
WS4U-C2	88	23	2	2	5	ARL	2012	NA	135
WS4U-C2	108	23	3	2	1	ARL	2012	NA	96
WS4U-C2	108	23	3	2	2	ARL	2012	NA	135
WS4U-C2	108	23	3	2	3	ARL	2012	NA	NA
WS4U-C2	108	23	3	2	4	ARL	2012	NA	125
WS4U-C2	108	23	3	2	5	ARL	2012	NA	148
WS4U-C2	84	23	4	2	1	ARL	2012	NA	128
WS4U-C2	84	23	4	2	2	ARL	2012	NA	98
WS4U-C2	84	23	4	2	3	ARL	2012	NA	126
WS4U-C2	84	23	4	2	4	ARL	2012	NA	85
WS4U-C2	84	23	4	2	5	ARL	2012	NA	142
WS4U-C2	114	23	5	2	1	ARL	2012	NA	NA
WS4U-C2	114	23	5	2	2	ARL	2012	NA	128
WS4U-C2	114	23	5	2	3	ARL	2012	NA	128
WS4U-C2	114	23	5	2	4	ARL	2012	NA	145
WS4U-C2	114	23	5	2	5	ARL	2012	NA	141
WS4U-C2	51	23	6	2	1	ARL	2012	NA	150
WS4U-C2	51	23	6	2	2	ARL	2012	NA	NA
WS4U-C2	51	23	6	2	3	ARL	2012	NA	NA
WS4U-C2	51	23	6	2	4	ARL	2012	NA	112
WS4U-C2	51	23	6	2	5	ARL	2012	NA	NA
WS4U-C2	72	23	7	2	1	ARL	2012	NA	143
WS4U-C2	72	23	7	2	2	ARL	2012	NA	137
WS4U-C2	72	23	7	2	3	ARL	2012	NA	139
WS4U-C2	72	23	7	2	4	ARL	2012	NA	142
WS4U-C2	72	23	7	2	5	ARL	2012	NA	121
WS4U-C2	53	23	8	2	1	ARL	2012	NA	150
WS4U-C2	53	23	8	2	2	ARL	2012	NA	129
WS4U-C2	53	23	8	2	3	ARL	2012	NA	163
WS4U-C2	53	23	8	2	4	ARL	2012	NA	108
WS4U-C2	53	23	8	2	5	ARL	2012	NA	135
WS4U-C2	95	23	9	2	1	ARL	2012	NA	107
WS4U-C2	95	23	9	2	2	ARL	2012	NA	NA
WS4U-C2	95	23	9	2	3	ARL	2012	NA	121
WS4U-C2	95	23	9	2	4	ARL	2012	NA	120
WS4U-C2	95	23	9	2	5	ARL	2012	NA	116
WS4U-C2	126	23	10	2	1	ARL	2012	NA	135
WS4U-C2	126	23	10	2	2	ARL	2012	NA	127
WS4U-C2	126	23	10	2	3	ARL	2012	NA	133
WS4U-C2	126	23	10	2	4	ARL	2012	NA	NA
WS4U-C2	126	23	10	2	5	ARL	2012	NA	NA
WS4U-C2	35	23	11	2	1	ARL	2012	NA	121
WS4U-C2	35	23	11	2	2	ARL	2012	NA	NA
WS4U-C2	35	23	11	2	3	ARL	2012	NA	121
WS4U-C2	35	23	11	2	4	ARL	2012	NA	133
WS4U-C2	35	23	11	2	5	ARL	2012	NA	141
WS4U-C2	29	23	12	2	1	ARL	2012	NA	120
WS4U-C2	29	23	12	2	2	ARL	2012	NA	NA
WS4U-C2	29	23	12	2	3	ARL	2012	NA	161
WS4U-C2	29	23	12	2	4	ARL	2012	NA	143
WS4U-C2	29	23	12	2	5	ARL	2012	NA	165
WS4U-C2	75	24	1	2	1	ARL	2012	NA	126
WS4U-C2	75	24	1	2	2	ARL	2012	NA	NA
WS4U-C2	75	24	1	2	3	ARL	2012	NA	116
WS4U-C2	75	24	1	2	4	ARL	2012	NA	116
WS4U-C2	75	24	1	2	5	ARL	2012	NA	145
WS4U-C2	143	24	2	2	1	ARL	2012	NA	152
WS4U-C2	143	24	2	2	2	ARL	2012	NA	160
WS4U-C2	143	24	2	2	3	ARL	2012	NA	147
WS4U-C2	143	24	2	2	4	ARL	2012	NA	136
WS4U-C2	143	24	2	2	5	ARL	2012	NA	130
WS4U-C2	135	24	3	2	1	ARL	2012	NA	136
WS4U-C2	135	24	3	2	2	ARL	2012	NA	NA
WS4U-C2	135	24	3	2	3	ARL	2012	NA	NA
WS4U-C2	135	24	3	2	4	ARL	2012	NA	161
WS4U-C2	135	24	3	2	5	ARL	2012	NA	158
WS4U-C2	6	24	4	2	1	ARL	2012	NA	152
WS4U-C2	6	24	4	2	2	ARL	2012	NA	NA
WS4U-C2	6	24	4	2	3	ARL	2012	NA	94
WS4U-C2	6	24	4	2	4	ARL	2012	NA	NA
WS4U-C2	6	24	4	2	5	ARL	2012	NA	NA
WS4U-C2	47	24	5	2	1	ARL	2012	NA	NA
WS4U-C2	47	24	5	2	2	ARL	2012	NA	NA
WS4U-C2	47	24	5	2	3	ARL	2012	NA	NA
WS4U-C2	47	24	5	2	4	ARL	2012	NA	NA
WS4U-C2	47	24	5	2	5	ARL	2012	NA	NA
WS4U-C2	54	24	6	2	1	ARL	2012	NA	117
WS4U-C2	54	24	6	2	2	ARL	2012	NA	135
WS4U-C2	54	24	6	2	3	ARL	2012	NA	137
WS4U-C2	54	24	6	2	4	ARL	2012	NA	128
WS4U-C2	54	24	6	2	5	ARL	2012	NA	132
WS4U-C2	17	24	7	2	1	ARL	2012	NA	107
WS4U-C2	17	24	7	2	2	ARL	2012	NA	105
WS4U-C2	17	24	7	2	3	ARL	2012	NA	117
WS4U-C2	17	24	7	2	4	ARL	2012	NA	137
WS4U-C2	17	24	7	2	5	ARL	2012	NA	115
WS4U-C2	43	24	8	2	1	ARL	2012	NA	115
WS4U-C2	43	24	8	2	2	ARL	2012	NA	100
WS4U-C2	43	24	8	2	3	ARL	2012	NA	115
WS4U-C2	43	24	8	2	4	ARL	2012	NA	112
WS4U-C2	43	24	8	2	5	ARL	2012	NA	102
WS4U-C2	18	24	9	2	1	ARL	2012	NA	NA
WS4U-C2	18	24	9	2	2	ARL	2012	NA	NA
WS4U-C2	18	24	9	2	3	ARL	2012	NA	NA
WS4U-C2	18	24	9	2	4	ARL	2012	NA	137
WS4U-C2	18	24	9	2	5	ARL	2012	NA	122
WS4U-C2	93	24	10	2	1	ARL	2012	NA	132
WS4U-C2	93	24	10	2	2	ARL	2012	NA	107
WS4U-C2	93	24	10	2	3	ARL	2012	NA	127
WS4U-C2	93	24	10	2	4	ARL	2012	NA	110
WS4U-C2	93	24	10	2	5	ARL	2012	NA	127
WS4U-C2	8	24	11	2	1	ARL	2012	NA	NA
WS4U-C2	8	24	11	2	2	ARL	2012	NA	132
WS4U-C2	8	24	11	2	3	ARL	2012	NA	137
WS4U-C2	8	24	11	2	4	ARL	2012	NA	130
WS4U-C2	8	24	11	2	5	ARL	2012	NA	135
WS4U-C2	110	24	12	2	1	ARL	2012	NA	125
WS4U-C2	110	24	12	2	2	ARL	2012	NA	133
WS4U-C2	110	24	12	2	3	ARL	2012	NA	140
WS4U-C2	110	24	12	2	4	ARL	2012	NA	130
WS4U-C2	110	24	12	2	5	ARL	2012	NA	NA
WS4U-C2	72	25	1	3	1	ARL	2012	NA	105
WS4U-C2	72	25	1	3	2	ARL	2012	NA	132
WS4U-C2	72	25	1	3	3	ARL	2012	NA	160
WS4U-C2	72	25	1	3	4	ARL	2012	NA	102
WS4U-C2	72	25	1	3	5	ARL	2012	NA	116
WS4U-C2	31	25	2	3	1	ARL	2012	NA	123
WS4U-C2	31	25	2	3	2	ARL	2012	NA	127
WS4U-C2	31	25	2	3	3	ARL	2012	NA	NA
WS4U-C2	31	25	2	3	4	ARL	2012	NA	110
WS4U-C2	31	25	2	3	5	ARL	2012	NA	116
WS4U-C2	142	25	3	3	1	ARL	2012	NA	122
WS4U-C2	142	25	3	3	2	ARL	2012	NA	117
WS4U-C2	142	25	3	3	3	ARL	2012	NA	NA
WS4U-C2	142	25	3	3	4	ARL	2012	NA	NA
WS4U-C2	142	25	3	3	5	ARL	2012	NA	125
WS4U-C2	11	25	4	3	1	ARL	2012	NA	103
WS4U-C2	11	25	4	3	2	ARL	2012	NA	NA
WS4U-C2	11	25	4	3	3	ARL	2012	NA	NA
WS4U-C2	11	25	4	3	4	ARL	2012	NA	NA
WS4U-C2	11	25	4	3	5	ARL	2012	NA	NA
WS4U-C2	119	25	5	3	1	ARL	2012	NA	136
WS4U-C2	119	25	5	3	2	ARL	2012	NA	NA
WS4U-C2	119	25	5	3	3	ARL	2012	NA	150
WS4U-C2	119	25	5	3	4	ARL	2012	NA	132
WS4U-C2	119	25	5	3	5	ARL	2012	NA	130
WS4U-C2	65	25	6	3	1	ARL	2012	NA	137
WS4U-C2	65	25	6	3	2	ARL	2012	NA	137
WS4U-C2	65	25	6	3	3	ARL	2012	NA	118
WS4U-C2	65	25	6	3	4	ARL	2012	NA	117
WS4U-C2	65	25	6	3	5	ARL	2012	NA	90
WS4U-C2	88	25	7	3	1	ARL	2012	NA	117
WS4U-C2	88	25	7	3	2	ARL	2012	NA	109
WS4U-C2	88	25	7	3	3	ARL	2012	NA	125
WS4U-C2	88	25	7	3	4	ARL	2012	NA	157
WS4U-C2	88	25	7	3	5	ARL	2012	NA	NA
WS4U-C2	58	25	8	3	1	ARL	2012	NA	151
WS4U-C2	58	25	8	3	2	ARL	2012	NA	120
WS4U-C2	58	25	8	3	3	ARL	2012	NA	105
WS4U-C2	58	25	8	3	4	ARL	2012	NA	120
WS4U-C2	58	25	8	3	5	ARL	2012	NA	74
WS4U-C2	91	25	9	3	1	ARL	2012	NA	125
WS4U-C2	91	25	9	3	2	ARL	2012	NA	NA
WS4U-C2	91	25	9	3	3	ARL	2012	NA	NA
WS4U-C2	91	25	9	3	4	ARL	2012	NA	130
WS4U-C2	91	25	9	3	5	ARL	2012	NA	122
WS4U-C2	5	25	10	3	1	ARL	2012	NA	151
WS4U-C2	5	25	10	3	2	ARL	2012	NA	137
WS4U-C2	5	25	10	3	3	ARL	2012	NA	156
WS4U-C2	5	25	10	3	4	ARL	2012	NA	132
WS4U-C2	5	25	10	3	5	ARL	2012	NA	145
WS4U-C2	137	25	11	3	1	ARL	2012	NA	102
WS4U-C2	137	25	11	3	2	ARL	2012	NA	110
WS4U-C2	137	25	11	3	3	ARL	2012	NA	137
WS4U-C2	137	25	11	3	4	ARL	2012	NA	107
WS4U-C2	137	25	11	3	5	ARL	2012	NA	100
WS4U-C2	66	25	12	3	1	ARL	2012	NA	131
WS4U-C2	66	25	12	3	2	ARL	2012	NA	146
WS4U-C2	66	25	12	3	3	ARL	2012	NA	122
WS4U-C2	66	25	12	3	4	ARL	2012	NA	140
WS4U-C2	66	25	12	3	5	ARL	2012	NA	125
WS4U-C2	131	26	1	3	1	ARL	2012	NA	115
WS4U-C2	131	26	1	3	2	ARL	2012	NA	131
WS4U-C2	131	26	1	3	3	ARL	2012	NA	132
WS4U-C2	131	26	1	3	4	ARL	2012	NA	168
WS4U-C2	131	26	1	3	5	ARL	2012	NA	105
WS4U-C2	144	26	2	3	1	ARL	2012	NA	120
WS4U-C2	144	26	2	3	2	ARL	2012	NA	135
WS4U-C2	144	26	2	3	3	ARL	2012	NA	120
WS4U-C2	144	26	2	3	4	ARL	2012	NA	107
WS4U-C2	144	26	2	3	5	ARL	2012	NA	135
WS4U-C2	63	26	3	3	1	ARL	2012	NA	129
WS4U-C2	63	26	3	3	2	ARL	2012	NA	110
WS4U-C2	63	26	3	3	3	ARL	2012	NA	145
WS4U-C2	63	26	3	3	4	ARL	2012	NA	127
WS4U-C2	63	26	3	3	5	ARL	2012	NA	143
WS4U-C2	92	26	4	3	1	ARL	2012	NA	NA
WS4U-C2	92	26	4	3	2	ARL	2012	NA	135
WS4U-C2	92	26	4	3	3	ARL	2012	NA	141
WS4U-C2	92	26	4	3	4	ARL	2012	NA	NA
WS4U-C2	92	26	4	3	5	ARL	2012	NA	146
WS4U-C2	61	26	5	3	1	ARL	2012	NA	115
WS4U-C2	61	26	5	3	2	ARL	2012	NA	115
WS4U-C2	61	26	5	3	3	ARL	2012	NA	116
WS4U-C2	61	26	5	3	4	ARL	2012	NA	129
WS4U-C2	61	26	5	3	5	ARL	2012	NA	122
WS4U-C2	51	26	6	3	1	ARL	2012	NA	NA
WS4U-C2	51	26	6	3	2	ARL	2012	NA	140
WS4U-C2	51	26	6	3	3	ARL	2012	NA	111
WS4U-C2	51	26	6	3	4	ARL	2012	NA	NA
WS4U-C2	51	26	6	3	5	ARL	2012	NA	143
WS4U-C2	106	26	7	3	1	ARL	2012	NA	125
WS4U-C2	106	26	7	3	2	ARL	2012	NA	101
WS4U-C2	106	26	7	3	3	ARL	2012	NA	112
WS4U-C2	106	26	7	3	4	ARL	2012	NA	115
WS4U-C2	106	26	7	3	5	ARL	2012	NA	102
WS4U-C2	2	26	8	3	1	ARL	2012	NA	115
WS4U-C2	2	26	8	3	2	ARL	2012	NA	115
WS4U-C2	2	26	8	3	3	ARL	2012	NA	117
WS4U-C2	2	26	8	3	4	ARL	2012	NA	112
WS4U-C2	2	26	8	3	5	ARL	2012	NA	NA
WS4U-C2	79	26	9	3	1	ARL	2012	NA	92
WS4U-C2	79	26	9	3	2	ARL	2012	NA	NA
WS4U-C2	79	26	9	3	3	ARL	2012	NA	120
WS4U-C2	79	26	9	3	4	ARL	2012	NA	112
WS4U-C2	79	26	9	3	5	ARL	2012	NA	118
WS4U-C2	121	26	10	3	1	ARL	2012	NA	160
WS4U-C2	121	26	10	3	2	ARL	2012	NA	136
WS4U-C2	121	26	10	3	3	ARL	2012	NA	130
WS4U-C2	121	26	10	3	4	ARL	2012	NA	113
WS4U-C2	121	26	10	3	5	ARL	2012	NA	135
WS4U-C2	14	26	11	3	1	ARL	2012	NA	96
WS4U-C2	14	26	11	3	2	ARL	2012	NA	141
WS4U-C2	14	26	11	3	3	ARL	2012	NA	145
WS4U-C2	14	26	11	3	4	ARL	2012	NA	141
WS4U-C2	14	26	11	3	5	ARL	2012	NA	145
WS4U-C2	45	26	12	3	1	ARL	2012	NA	126
WS4U-C2	45	26	12	3	2	ARL	2012	NA	158
WS4U-C2	45	26	12	3	3	ARL	2012	NA	122
WS4U-C2	45	26	12	3	4	ARL	2012	NA	145
WS4U-C2	45	26	12	3	5	ARL	2012	NA	150
WS4U-C2	19	27	1	3	1	ARL	2012	NA	NA
WS4U-C2	19	27	1	3	2	ARL	2012	NA	135
WS4U-C2	19	27	1	3	3	ARL	2012	NA	137
WS4U-C2	19	27	1	3	4	ARL	2012	NA	148
WS4U-C2	19	27	1	3	5	ARL	2012	NA	122
WS4U-C2	6	27	2	3	1	ARL	2012	NA	120
WS4U-C2	6	27	2	3	2	ARL	2012	NA	128
WS4U-C2	6	27	2	3	3	ARL	2012	NA	146
WS4U-C2	6	27	2	3	4	ARL	2012	NA	110
WS4U-C2	6	27	2	3	5	ARL	2012	NA	126
WS4U-C2	8	27	3	3	1	ARL	2012	NA	132
WS4U-C2	8	27	3	3	2	ARL	2012	NA	165
WS4U-C2	8	27	3	3	3	ARL	2012	NA	157
WS4U-C2	8	27	3	3	4	ARL	2012	NA	145
WS4U-C2	8	27	3	3	5	ARL	2012	NA	NA
WS4U-C2	50	27	4	3	1	ARL	2012	NA	145
WS4U-C2	50	27	4	3	2	ARL	2012	NA	138
WS4U-C2	50	27	4	3	3	ARL	2012	NA	91
WS4U-C2	50	27	4	3	4	ARL	2012	NA	NA
WS4U-C2	50	27	4	3	5	ARL	2012	NA	146
WS4U-C2	17	27	5	3	1	ARL	2012	NA	NA
WS4U-C2	17	27	5	3	2	ARL	2012	NA	117
WS4U-C2	17	27	5	3	3	ARL	2012	NA	115
WS4U-C2	17	27	5	3	4	ARL	2012	NA	156
WS4U-C2	17	27	5	3	5	ARL	2012	NA	130
WS4U-C2	80	27	6	3	1	ARL	2012	NA	130
WS4U-C2	80	27	6	3	2	ARL	2012	NA	134
WS4U-C2	80	27	6	3	3	ARL	2012	NA	123
WS4U-C2	80	27	6	3	4	ARL	2012	NA	NA
WS4U-C2	80	27	6	3	5	ARL	2012	NA	135
WS4U-C2	48	27	7	3	1	ARL	2012	NA	112
WS4U-C2	48	27	7	3	2	ARL	2012	NA	118
WS4U-C2	48	27	7	3	3	ARL	2012	NA	117
WS4U-C2	48	27	7	3	4	ARL	2012	NA	117
WS4U-C2	48	27	7	3	5	ARL	2012	NA	140
WS4U-C2	139	27	8	3	1	ARL	2012	NA	132
WS4U-C2	139	27	8	3	2	ARL	2012	NA	112
WS4U-C2	139	27	8	3	3	ARL	2012	NA	115
WS4U-C2	139	27	8	3	4	ARL	2012	NA	126
WS4U-C2	139	27	8	3	5	ARL	2012	NA	NA
WS4U-C2	52	27	9	3	1	ARL	2012	NA	NA
WS4U-C2	52	27	9	3	2	ARL	2012	NA	NA
WS4U-C2	52	27	9	3	3	ARL	2012	NA	NA
WS4U-C2	52	27	9	3	4	ARL	2012	NA	NA
WS4U-C2	52	27	9	3	5	ARL	2012	NA	94
WS4U-C2	95	27	10	3	1	ARL	2012	NA	113
WS4U-C2	95	27	10	3	2	ARL	2012	NA	125
WS4U-C2	95	27	10	3	3	ARL	2012	NA	117
WS4U-C2	95	27	10	3	4	ARL	2012	NA	128
WS4U-C2	95	27	10	3	5	ARL	2012	NA	131
WS4U-C2	141	27	11	3	1	ARL	2012	NA	125
WS4U-C2	141	27	11	3	2	ARL	2012	NA	137
WS4U-C2	141	27	11	3	3	ARL	2012	NA	131
WS4U-C2	141	27	11	3	4	ARL	2012	NA	102
WS4U-C2	141	27	11	3	5	ARL	2012	NA	155
WS4U-C2	143	27	12	3	1	ARL	2012	NA	120
WS4U-C2	143	27	12	3	2	ARL	2012	NA	155
WS4U-C2	143	27	12	3	3	ARL	2012	NA	122
WS4U-C2	143	27	12	3	4	ARL	2012	NA	156
WS4U-C2	143	27	12	3	5	ARL	2012	NA	137
WS4U-C2	39	28	1	3	1	ARL	2012	NA	92
WS4U-C2	39	28	1	3	2	ARL	2012	NA	132
WS4U-C2	39	28	1	3	3	ARL	2012	NA	140
WS4U-C2	39	28	1	3	4	ARL	2012	NA	101
WS4U-C2	39	28	1	3	5	ARL	2012	NA	123
WS4U-C2	111	28	2	3	1	ARL	2012	NA	131
WS4U-C2	111	28	2	3	2	ARL	2012	NA	146
WS4U-C2	111	28	2	3	3	ARL	2012	NA	150
WS4U-C2	111	28	2	3	4	ARL	2012	NA	126
WS4U-C2	111	28	2	3	5	ARL	2012	NA	135
WS4U-C2	18	28	3	3	1	ARL	2012	NA	135
WS4U-C2	18	28	3	3	2	ARL	2012	NA	142
WS4U-C2	18	28	3	3	3	ARL	2012	NA	NA
WS4U-C2	18	28	3	3	4	ARL	2012	NA	142
WS4U-C2	18	28	3	3	5	ARL	2012	NA	154
WS4U-C2	53	28	4	3	1	ARL	2012	NA	155
WS4U-C2	53	28	4	3	2	ARL	2012	NA	127
WS4U-C2	53	28	4	3	3	ARL	2012	NA	95
WS4U-C2	53	28	4	3	4	ARL	2012	NA	106
WS4U-C2	53	28	4	3	5	ARL	2012	NA	98
WS4U-C2	13	28	5	3	1	ARL	2012	NA	NA
WS4U-C2	13	28	5	3	2	ARL	2012	NA	110
WS4U-C2	13	28	5	3	3	ARL	2012	NA	102
WS4U-C2	13	28	5	3	4	ARL	2012	NA	150
WS4U-C2	13	28	5	3	5	ARL	2012	NA	131
WS4U-C2	67	28	6	3	1	ARL	2012	NA	145
WS4U-C2	67	28	6	3	2	ARL	2012	NA	121
WS4U-C2	67	28	6	3	3	ARL	2012	NA	124
WS4U-C2	67	28	6	3	4	ARL	2012	NA	136
WS4U-C2	67	28	6	3	5	ARL	2012	NA	120
WS4U-C2	40	28	7	3	1	ARL	2012	NA	108
WS4U-C2	40	28	7	3	2	ARL	2012	NA	114
WS4U-C2	40	28	7	3	3	ARL	2012	NA	105
WS4U-C2	40	28	7	3	4	ARL	2012	NA	130
WS4U-C2	40	28	7	3	5	ARL	2012	NA	147
WS4U-C2	42	28	8	3	1	ARL	2012	NA	103
WS4U-C2	42	28	8	3	2	ARL	2012	NA	133
WS4U-C2	42	28	8	3	3	ARL	2012	NA	147
WS4U-C2	42	28	8	3	4	ARL	2012	NA	101
WS4U-C2	42	28	8	3	5	ARL	2012	NA	NA
WS4U-C2	109	28	9	3	1	ARL	2012	NA	NA
WS4U-C2	109	28	9	3	2	ARL	2012	NA	NA
WS4U-C2	109	28	9	3	3	ARL	2012	NA	NA
WS4U-C2	109	28	9	3	4	ARL	2012	NA	NA
WS4U-C2	109	28	9	3	5	ARL	2012	NA	NA
WS4U-C2	77	28	10	3	1	ARL	2012	NA	125
WS4U-C2	77	28	10	3	2	ARL	2012	NA	125
WS4U-C2	77	28	10	3	3	ARL	2012	NA	122
WS4U-C2	77	28	10	3	4	ARL	2012	NA	122
WS4U-C2	77	28	10	3	5	ARL	2012	NA	106
WS4U-C2	133	28	11	3	1	ARL	2012	NA	111
WS4U-C2	133	28	11	3	2	ARL	2012	NA	106
WS4U-C2	133	28	11	3	3	ARL	2012	NA	103
WS4U-C2	133	28	11	3	4	ARL	2012	NA	125
WS4U-C2	133	28	11	3	5	ARL	2012	NA	127
WS4U-C2	34	28	12	3	1	ARL	2012	NA	156
WS4U-C2	34	28	12	3	2	ARL	2012	NA	151
WS4U-C2	34	28	12	3	3	ARL	2012	NA	110
WS4U-C2	34	28	12	3	4	ARL	2012	NA	134
WS4U-C2	34	28	12	3	5	ARL	2012	NA	118
WS4U-C2	134	29	1	3	1	ARL	2012	NA	105
WS4U-C2	134	29	1	3	2	ARL	2012	NA	110
WS4U-C2	134	29	1	3	3	ARL	2012	NA	136
WS4U-C2	134	29	1	3	4	ARL	2012	NA	135
WS4U-C2	134	29	1	3	5	ARL	2012	NA	142
WS4U-C2	54	29	2	3	1	ARL	2012	NA	143
WS4U-C2	54	29	2	3	2	ARL	2012	NA	125
WS4U-C2	54	29	2	3	3	ARL	2012	NA	149
WS4U-C2	54	29	2	3	4	ARL	2012	NA	142
WS4U-C2	54	29	2	3	5	ARL	2012	NA	130
WS4U-C2	43	29	3	3	1	ARL	2012	NA	92
WS4U-C2	43	29	3	3	2	ARL	2012	NA	123
WS4U-C2	43	29	3	3	3	ARL	2012	NA	137
WS4U-C2	43	29	3	3	4	ARL	2012	NA	130
WS4U-C2	43	29	3	3	5	ARL	2012	NA	122
WS4U-C2	36	29	4	3	1	ARL	2012	NA	125
WS4U-C2	36	29	4	3	2	ARL	2012	NA	130
WS4U-C2	36	29	4	3	3	ARL	2012	NA	130
WS4U-C2	36	29	4	3	4	ARL	2012	NA	115
WS4U-C2	36	29	4	3	5	ARL	2012	NA	NA
WS4U-C2	20	29	5	3	1	ARL	2012	NA	120
WS4U-C2	20	29	5	3	2	ARL	2012	NA	NA
WS4U-C2	20	29	5	3	3	ARL	2012	NA	147
WS4U-C2	20	29	5	3	4	ARL	2012	NA	122
WS4U-C2	20	29	5	3	5	ARL	2012	NA	117
WS4U-C2	57	29	6	3	1	ARL	2012	NA	131
WS4U-C2	57	29	6	3	2	ARL	2012	NA	104
WS4U-C2	57	29	6	3	3	ARL	2012	NA	137
WS4U-C2	57	29	6	3	4	ARL	2012	NA	125
WS4U-C2	57	29	6	3	5	ARL	2012	NA	122
WS4U-C2	24	29	7	3	1	ARL	2012	NA	148
WS4U-C2	24	29	7	3	2	ARL	2012	NA	148
WS4U-C2	24	29	7	3	3	ARL	2012	NA	112
WS4U-C2	24	29	7	3	4	ARL	2012	NA	136
WS4U-C2	24	29	7	3	5	ARL	2012	NA	121
WS4U-C2	135	29	8	3	1	ARL	2012	NA	147
WS4U-C2	135	29	8	3	2	ARL	2012	NA	128
WS4U-C2	135	29	8	3	3	ARL	2012	NA	NA
WS4U-C2	135	29	8	3	4	ARL	2012	NA	118
WS4U-C2	135	29	8	3	5	ARL	2012	NA	NA
WS4U-C2	64	29	9	3	1	ARL	2012	NA	NA
WS4U-C2	64	29	9	3	2	ARL	2012	NA	NA
WS4U-C2	64	29	9	3	3	ARL	2012	NA	NA
WS4U-C2	64	29	9	3	4	ARL	2012	NA	NA
WS4U-C2	64	29	9	3	5	ARL	2012	NA	114
WS4U-C2	105	29	10	3	1	ARL	2012	NA	120
WS4U-C2	105	29	10	3	2	ARL	2012	NA	131
WS4U-C2	105	29	10	3	3	ARL	2012	NA	131
WS4U-C2	105	29	10	3	4	ARL	2012	NA	119
WS4U-C2	105	29	10	3	5	ARL	2012	NA	112
WS4U-C2	136	29	11	3	1	ARL	2012	NA	145
WS4U-C2	136	29	11	3	2	ARL	2012	NA	150
WS4U-C2	136	29	11	3	3	ARL	2012	NA	137
WS4U-C2	136	29	11	3	4	ARL	2012	NA	NA
WS4U-C2	136	29	11	3	5	ARL	2012	NA	143
WS4U-C2	118	29	12	3	1	ARL	2012	NA	141
WS4U-C2	118	29	12	3	2	ARL	2012	NA	132
WS4U-C2	118	29	12	3	3	ARL	2012	NA	135
WS4U-C2	118	29	12	3	4	ARL	2012	NA	102
WS4U-C2	118	29	12	3	5	ARL	2012	NA	122
WS4U-C2	82	30	1	3	1	ARL	2012	NA	128
WS4U-C2	82	30	1	3	2	ARL	2012	NA	118
WS4U-C2	82	30	1	3	3	ARL	2012	NA	130
WS4U-C2	82	30	1	3	4	ARL	2012	NA	177
WS4U-C2	82	30	1	3	5	ARL	2012	NA	114
WS4U-C2	114	30	2	3	1	ARL	2012	NA	140
WS4U-C2	114	30	2	3	2	ARL	2012	NA	134
WS4U-C2	114	30	2	3	3	ARL	2012	NA	130
WS4U-C2	114	30	2	3	4	ARL	2012	NA	NA
WS4U-C2	114	30	2	3	5	ARL	2012	NA	NA
WS4U-C2	132	30	3	3	1	ARL	2012	NA	NA
WS4U-C2	132	30	3	3	2	ARL	2012	NA	121
WS4U-C2	132	30	3	3	3	ARL	2012	NA	NA
WS4U-C2	132	30	3	3	4	ARL	2012	NA	141
WS4U-C2	132	30	3	3	5	ARL	2012	NA	119
WS4U-C2	74	30	4	3	1	ARL	2012	NA	122
WS4U-C2	74	30	4	3	2	ARL	2012	NA	122
WS4U-C2	74	30	4	3	3	ARL	2012	NA	NA
WS4U-C2	74	30	4	3	4	ARL	2012	NA	NA
WS4U-C2	74	30	4	3	5	ARL	2012	NA	103
WS4U-C2	102	30	5	3	1	ARL	2012	NA	NA
WS4U-C2	102	30	5	3	2	ARL	2012	NA	111
WS4U-C2	102	30	5	3	3	ARL	2012	NA	135
WS4U-C2	102	30	5	3	4	ARL	2012	NA	NA
WS4U-C2	102	30	5	3	5	ARL	2012	NA	139
WS4U-C2	70	30	6	3	1	ARL	2012	NA	137
WS4U-C2	70	30	6	3	2	ARL	2012	NA	130
WS4U-C2	70	30	6	3	3	ARL	2012	NA	161
WS4U-C2	70	30	6	3	4	ARL	2012	NA	151
WS4U-C2	70	30	6	3	5	ARL	2012	NA	145
WS4U-C2	130	30	7	3	1	ARL	2012	NA	125
WS4U-C2	130	30	7	3	2	ARL	2012	NA	151
WS4U-C2	130	30	7	3	3	ARL	2012	NA	136
WS4U-C2	130	30	7	3	4	ARL	2012	NA	131
WS4U-C2	130	30	7	3	5	ARL	2012	NA	91
WS4U-C2	56	30	8	3	1	ARL	2012	NA	NA
WS4U-C2	56	30	8	3	2	ARL	2012	NA	117
WS4U-C2	56	30	8	3	3	ARL	2012	NA	92
WS4U-C2	56	30	8	3	4	ARL	2012	NA	NA
WS4U-C2	56	30	8	3	5	ARL	2012	NA	NA
WS4U-C2	129	30	9	3	1	ARL	2012	NA	109
WS4U-C2	129	30	9	3	2	ARL	2012	NA	56
WS4U-C2	129	30	9	3	3	ARL	2012	NA	98
WS4U-C2	129	30	9	3	4	ARL	2012	NA	NA
WS4U-C2	129	30	9	3	5	ARL	2012	NA	113
WS4U-C2	12	30	10	3	1	ARL	2012	NA	138
WS4U-C2	12	30	10	3	2	ARL	2012	NA	138
WS4U-C2	12	30	10	3	3	ARL	2012	NA	114
WS4U-C2	12	30	10	3	4	ARL	2012	NA	127
WS4U-C2	12	30	10	3	5	ARL	2012	NA	125
WS4U-C2	49	30	11	3	1	ARL	2012	NA	127
WS4U-C2	49	30	11	3	2	ARL	2012	NA	137
WS4U-C2	49	30	11	3	3	ARL	2012	NA	120
WS4U-C2	49	30	11	3	4	ARL	2012	NA	130
WS4U-C2	49	30	11	3	5	ARL	2012	NA	121
WS4U-C2	15	30	12	3	1	ARL	2012	NA	139
WS4U-C2	15	30	12	3	2	ARL	2012	NA	147
WS4U-C2	15	30	12	3	3	ARL	2012	NA	136
WS4U-C2	15	30	12	3	4	ARL	2012	NA	150
WS4U-C2	15	30	12	3	5	ARL	2012	NA	147
WS4U-C2	68	31	1	3	1	ARL	2012	NA	120
WS4U-C2	68	31	1	3	2	ARL	2012	NA	127
WS4U-C2	68	31	1	3	3	ARL	2012	NA	129
WS4U-C2	68	31	1	3	4	ARL	2012	NA	129
WS4U-C2	68	31	1	3	5	ARL	2012	NA	127
WS4U-C2	76	31	2	3	1	ARL	2012	NA	136
WS4U-C2	76	31	2	3	2	ARL	2012	NA	125
WS4U-C2	76	31	2	3	3	ARL	2012	NA	139
WS4U-C2	76	31	2	3	4	ARL	2012	NA	131
WS4U-C2	76	31	2	3	5	ARL	2012	NA	126
WS4U-C2	107	31	3	3	1	ARL	2012	NA	120
WS4U-C2	107	31	3	3	2	ARL	2012	NA	148
WS4U-C2	107	31	3	3	3	ARL	2012	NA	105
WS4U-C2	107	31	3	3	4	ARL	2012	NA	113
WS4U-C2	107	31	3	3	5	ARL	2012	NA	NA
WS4U-C2	112	31	4	3	1	ARL	2012	NA	134
WS4U-C2	112	31	4	3	2	ARL	2012	NA	120
WS4U-C2	112	31	4	3	3	ARL	2012	NA	87
WS4U-C2	112	31	4	3	4	ARL	2012	NA	101
WS4U-C2	112	31	4	3	5	ARL	2012	NA	96
WS4U-C2	7	31	5	3	1	ARL	2012	NA	66
WS4U-C2	7	31	5	3	2	ARL	2012	NA	NA
WS4U-C2	7	31	5	3	3	ARL	2012	NA	114
WS4U-C2	7	31	5	3	4	ARL	2012	NA	100
WS4U-C2	7	31	5	3	5	ARL	2012	NA	105
WS4U-C2	93	31	6	3	1	ARL	2012	NA	143
WS4U-C2	93	31	6	3	2	ARL	2012	NA	133
WS4U-C2	93	31	6	3	3	ARL	2012	NA	151
WS4U-C2	93	31	6	3	4	ARL	2012	NA	140
WS4U-C2	93	31	6	3	5	ARL	2012	NA	149
WS4U-C2	89	31	7	3	1	ARL	2012	NA	130
WS4U-C2	89	31	7	3	2	ARL	2012	NA	112
WS4U-C2	89	31	7	3	3	ARL	2012	NA	128
WS4U-C2	89	31	7	3	4	ARL	2012	NA	101
WS4U-C2	89	31	7	3	5	ARL	2012	NA	95
WS4U-C2	123	31	8	3	1	ARL	2012	NA	108
WS4U-C2	123	31	8	3	2	ARL	2012	NA	146
WS4U-C2	123	31	8	3	3	ARL	2012	NA	100
WS4U-C2	123	31	8	3	4	ARL	2012	NA	87
WS4U-C2	123	31	8	3	5	ARL	2012	NA	80
WS4U-C2	83	31	9	3	1	ARL	2012	NA	NA
WS4U-C2	83	31	9	3	2	ARL	2012	NA	NA
WS4U-C2	83	31	9	3	3	ARL	2012	NA	NA
WS4U-C2	83	31	9	3	4	ARL	2012	NA	NA
WS4U-C2	83	31	9	3	5	ARL	2012	NA	NA
WS4U-C2	73	31	10	3	1	ARL	2012	NA	145
WS4U-C2	73	31	10	3	2	ARL	2012	NA	110
WS4U-C2	73	31	10	3	3	ARL	2012	NA	120
WS4U-C2	73	31	10	3	4	ARL	2012	NA	130
WS4U-C2	73	31	10	3	5	ARL	2012	NA	111
WS4U-C2	32	31	11	3	1	ARL	2012	NA	100
WS4U-C2	32	31	11	3	2	ARL	2012	NA	130
WS4U-C2	32	31	11	3	3	ARL	2012	NA	110
WS4U-C2	32	31	11	3	4	ARL	2012	NA	146
WS4U-C2	32	31	11	3	5	ARL	2012	NA	117
WS4U-C2	75	31	12	3	1	ARL	2012	NA	115
WS4U-C2	75	31	12	3	2	ARL	2012	NA	117
WS4U-C2	75	31	12	3	3	ARL	2012	NA	107
WS4U-C2	75	31	12	3	4	ARL	2012	NA	128
WS4U-C2	75	31	12	3	5	ARL	2012	NA	129
WS4U-C2	98	32	1	3	1	ARL	2012	NA	162
WS4U-C2	98	32	1	3	2	ARL	2012	NA	145
WS4U-C2	98	32	1	3	3	ARL	2012	NA	160
WS4U-C2	98	32	1	3	4	ARL	2012	NA	140
WS4U-C2	98	32	1	3	5	ARL	2012	NA	134
WS4U-C2	26	32	2	3	1	ARL	2012	NA	150
WS4U-C2	26	32	2	3	2	ARL	2012	NA	132
WS4U-C2	26	32	2	3	3	ARL	2012	NA	146
WS4U-C2	26	32	2	3	4	ARL	2012	NA	137
WS4U-C2	26	32	2	3	5	ARL	2012	NA	147
WS4U-C2	3	32	3	3	1	ARL	2012	NA	115
WS4U-C2	3	32	3	3	2	ARL	2012	NA	135
WS4U-C2	3	32	3	3	3	ARL	2012	NA	113
WS4U-C2	3	32	3	3	4	ARL	2012	NA	104
WS4U-C2	3	32	3	3	5	ARL	2012	NA	140
WS4U-C2	116	32	4	3	1	ARL	2012	NA	126
WS4U-C2	116	32	4	3	2	ARL	2012	NA	139
WS4U-C2	116	32	4	3	3	ARL	2012	NA	NA
WS4U-C2	116	32	4	3	4	ARL	2012	NA	131
WS4U-C2	116	32	4	3	5	ARL	2012	NA	NA
WS4U-C2	60	32	5	3	1	ARL	2012	NA	NA
WS4U-C2	60	32	5	3	2	ARL	2012	NA	NA
WS4U-C2	60	32	5	3	3	ARL	2012	NA	124
WS4U-C2	60	32	5	3	4	ARL	2012	NA	117
WS4U-C2	60	32	5	3	5	ARL	2012	NA	86
WS4U-C2	86	32	6	3	1	ARL	2012	NA	127
WS4U-C2	86	32	6	3	2	ARL	2012	NA	NA
WS4U-C2	86	32	6	3	3	ARL	2012	NA	91
WS4U-C2	86	32	6	3	4	ARL	2012	NA	137
WS4U-C2	86	32	6	3	5	ARL	2012	NA	NA
WS4U-C2	84	32	7	3	1	ARL	2012	NA	130
WS4U-C2	84	32	7	3	2	ARL	2012	NA	112
WS4U-C2	84	32	7	3	3	ARL	2012	NA	117
WS4U-C2	84	32	7	3	4	ARL	2012	NA	122
WS4U-C2	84	32	7	3	5	ARL	2012	NA	92
WS4U-C2	100	32	8	3	1	ARL	2012	NA	104
WS4U-C2	100	32	8	3	2	ARL	2012	NA	123
WS4U-C2	100	32	8	3	3	ARL	2012	NA	127
WS4U-C2	100	32	8	3	4	ARL	2012	NA	122
WS4U-C2	100	32	8	3	5	ARL	2012	NA	NA
WS4U-C2	103	32	9	3	1	ARL	2012	NA	NA
WS4U-C2	103	32	9	3	2	ARL	2012	NA	97
WS4U-C2	103	32	9	3	3	ARL	2012	NA	122
WS4U-C2	103	32	9	3	4	ARL	2012	NA	100
WS4U-C2	103	32	9	3	5	ARL	2012	NA	136
WS4U-C2	97	32	10	3	1	ARL	2012	NA	121
WS4U-C2	97	32	10	3	2	ARL	2012	NA	120
WS4U-C2	97	32	10	3	3	ARL	2012	NA	152
WS4U-C2	97	32	10	3	4	ARL	2012	NA	111
WS4U-C2	97	32	10	3	5	ARL	2012	NA	117
WS4U-C2	120	32	11	3	1	ARL	2012	NA	114
WS4U-C2	120	32	11	3	2	ARL	2012	NA	123
WS4U-C2	120	32	11	3	3	ARL	2012	NA	137
WS4U-C2	120	32	11	3	4	ARL	2012	NA	125
WS4U-C2	120	32	11	3	5	ARL	2012	NA	124
WS4U-C2	71	32	12	3	1	ARL	2012	NA	NA
WS4U-C2	71	32	12	3	2	ARL	2012	NA	161
WS4U-C2	71	32	12	3	3	ARL	2012	NA	144
WS4U-C2	71	32	12	3	4	ARL	2012	NA	151
WS4U-C2	71	32	12	3	5	ARL	2012	NA	147
WS4U-C2	125	33	1	3	1	ARL	2012	NA	149
WS4U-C2	125	33	1	3	2	ARL	2012	NA	116
WS4U-C2	125	33	1	3	3	ARL	2012	NA	127
WS4U-C2	125	33	1	3	4	ARL	2012	NA	146
WS4U-C2	125	33	1	3	5	ARL	2012	NA	140
WS4U-C2	113	33	2	3	1	ARL	2012	NA	126
WS4U-C2	113	33	2	3	2	ARL	2012	NA	132
WS4U-C2	113	33	2	3	3	ARL	2012	NA	121
WS4U-C2	113	33	2	3	4	ARL	2012	NA	102
WS4U-C2	113	33	2	3	5	ARL	2012	NA	124
WS4U-C2	101	33	3	3	1	ARL	2012	NA	141
WS4U-C2	101	33	3	3	2	ARL	2012	NA	146
WS4U-C2	101	33	3	3	3	ARL	2012	NA	141
WS4U-C2	101	33	3	3	4	ARL	2012	NA	151
WS4U-C2	101	33	3	3	5	ARL	2012	NA	157
WS4U-C2	99	33	4	3	1	ARL	2012	NA	136
WS4U-C2	99	33	4	3	2	ARL	2012	NA	120
WS4U-C2	99	33	4	3	3	ARL	2012	NA	145
WS4U-C2	99	33	4	3	4	ARL	2012	NA	NA
WS4U-C2	99	33	4	3	5	ARL	2012	NA	NA
WS4U-C2	59	33	5	3	1	ARL	2012	NA	55
WS4U-C2	59	33	5	3	2	ARL	2012	NA	92
WS4U-C2	59	33	5	3	3	ARL	2012	NA	110
WS4U-C2	59	33	5	3	4	ARL	2012	NA	102
WS4U-C2	59	33	5	3	5	ARL	2012	NA	139
WS4U-C2	69	33	6	3	1	ARL	2012	NA	96
WS4U-C2	69	33	6	3	2	ARL	2012	NA	116
WS4U-C2	69	33	6	3	3	ARL	2012	NA	132
WS4U-C2	69	33	6	3	4	ARL	2012	NA	127
WS4U-C2	69	33	6	3	5	ARL	2012	NA	114
WS4U-C2	38	33	7	3	1	ARL	2012	NA	NA
WS4U-C2	38	33	7	3	2	ARL	2012	NA	145
WS4U-C2	38	33	7	3	3	ARL	2012	NA	92
WS4U-C2	38	33	7	3	4	ARL	2012	NA	116
WS4U-C2	38	33	7	3	5	ARL	2012	NA	NA
WS4U-C2	85	33	8	3	1	ARL	2012	NA	120
WS4U-C2	85	33	8	3	2	ARL	2012	NA	132
WS4U-C2	85	33	8	3	3	ARL	2012	NA	130
WS4U-C2	85	33	8	3	4	ARL	2012	NA	115
WS4U-C2	85	33	8	3	5	ARL	2012	NA	129
WS4U-C2	117	33	9	3	1	ARL	2012	NA	NA
WS4U-C2	117	33	9	3	2	ARL	2012	NA	120
WS4U-C2	117	33	9	3	3	ARL	2012	NA	130
WS4U-C2	117	33	9	3	4	ARL	2012	NA	120
WS4U-C2	117	33	9	3	5	ARL	2012	NA	NA
WS4U-C2	16	33	10	3	1	ARL	2012	NA	115
WS4U-C2	16	33	10	3	2	ARL	2012	NA	96
WS4U-C2	16	33	10	3	3	ARL	2012	NA	120
WS4U-C2	16	33	10	3	4	ARL	2012	NA	114
WS4U-C2	16	33	10	3	5	ARL	2012	NA	105
WS4U-C2	47	33	11	3	1	ARL	2012	NA	NA
WS4U-C2	47	33	11	3	2	ARL	2012	NA	NA
WS4U-C2	47	33	11	3	3	ARL	2012	NA	NA
WS4U-C2	47	33	11	3	4	ARL	2012	NA	NA
WS4U-C2	47	33	11	3	5	ARL	2012	NA	NA
WS4U-C2	10	33	12	3	1	ARL	2012	NA	142
WS4U-C2	10	33	12	3	2	ARL	2012	NA	157
WS4U-C2	10	33	12	3	3	ARL	2012	NA	144
WS4U-C2	10	33	12	3	4	ARL	2012	NA	115
WS4U-C2	10	33	12	3	5	ARL	2012	NA	159
WS4U-C2	21	34	1	3	1	ARL	2012	NA	130
WS4U-C2	21	34	1	3	2	ARL	2012	NA	105
WS4U-C2	21	34	1	3	3	ARL	2012	NA	NA
WS4U-C2	21	34	1	3	4	ARL	2012	NA	137
WS4U-C2	21	34	1	3	5	ARL	2012	NA	142
WS4U-C2	44	34	2	3	1	ARL	2012	NA	115
WS4U-C2	44	34	2	3	2	ARL	2012	NA	116
WS4U-C2	44	34	2	3	3	ARL	2012	NA	137
WS4U-C2	44	34	2	3	4	ARL	2012	NA	122
WS4U-C2	44	34	2	3	5	ARL	2012	NA	121
WS4U-C2	122	34	3	3	1	ARL	2012	NA	148
WS4U-C2	122	34	3	3	2	ARL	2012	NA	149
WS4U-C2	122	34	3	3	3	ARL	2012	NA	152
WS4U-C2	122	34	3	3	4	ARL	2012	NA	125
WS4U-C2	122	34	3	3	5	ARL	2012	NA	117
WS4U-C2	55	34	4	3	1	ARL	2012	NA	129
WS4U-C2	55	34	4	3	2	ARL	2012	NA	146
WS4U-C2	55	34	4	3	3	ARL	2012	NA	110
WS4U-C2	55	34	4	3	4	ARL	2012	NA	112
[truncated: 25,481 more rows]

## Sheet: Plot-level traits
Population	Genotype	Row	Col	Rep	Number_of_plants	Location	Year	Biomass_yield	Sample_FM	Sample_DM
WS4U-C2	126	1	1	1	5	ARL	2012	4150	54	28
WS4U-C2	74	1	2	1	5	ARL	2012	4300	60	32.5
WS4U-C2	75	1	3	1	5	ARL	2012	4200	49	25.5
WS4U-C2	62	1	4	1	4	ARL	2012	4350	54	27.8
WS4U-C2	81	1	5	1	5	ARL	2012	4050	21	9.4
WS4U-C2	134	1	6	1	5	ARL	2012	4100	63	32.1
WS4U-C2	73	1	7	1	5	ARL	2012	4300	49	23.8
WS4U-C2	102	1	8	1	5	ARL	2012	3700	27	12.6
WS4U-C2	30	1	9	1	5	ARL	2012	4000	61	32.1
WS4U-C2	109	1	10	1	0	ARL	2012	NA	NA	NA
WS4U-C2	18	1	11	1	5	ARL	2012	4150	37	18.8
WS4U-C2	43	1	12	1	4	ARL	2012	3450	24	10.9
WS4U-C2	83	2	1	1	5	ARL	2012	2750	38	17.1
WS4U-C2	58	2	2	1	5	ARL	2012	2250	62	29.2
WS4U-C2	3	2	3	1	5	ARL	2012	2350	40	18.2
WS4U-C2	47	2	4	1	0	ARL	2012	NA	NA	NA
WS4U-C2	108	2	5	1	5	ARL	2012	3300	47	21.3
WS4U-C2	49	2	6	1	2	ARL	2012	4100	111	59.4
WS4U-C2	24	2	7	1	5	ARL	2012	5050	53	23.3
WS4U-C2	136	2	8	1	5	ARL	2012	4850	80	41.4
WS4U-C2	135	2	9	1	5	ARL	2012	4650	60	31
WS4U-C2	16	2	10	1	5	ARL	2012	4450	23	10.7
WS4U-C2	38	2	11	1	3	ARL	2012	4950	91	46.6
WS4U-C2	76	2	12	1	5	ARL	2012	4400	70	35.4
WS4U-C2	53	3	1	1	5	ARL	2012	1900	46	20.7
WS4U-C2	59	3	2	1	5	ARL	2012	2150	65	31.9
WS4U-C2	93	3	3	1	4	ARL	2012	2450	69	34.5
WS4U-C2	100	3	4	1	1	ARL	2012	NA	11	4.5
WS4U-C2	51	3	5	1	1	ARL	2012	NA	25	9.5
WS4U-C2	140	3	6	1	5	ARL	2012	2000	60	30.5
WS4U-C2	92	3	7	1	4	ARL	2012	2650	106	53
WS4U-C2	94	3	8	1	5	ARL	2012	3200	72	37.1
WS4U-C2	95	3	9	1	5	ARL	2012	1800	65	31.1
WS4U-C2	12	3	10	1	4	ARL	2012	2700	88	45.2
WS4U-C2	14	3	11	1	5	ARL	2012	3150	82	41
WS4U-C2	84	3	12	1	4	ARL	2012	2200	76	37.6
WS4U-C2	35	4	1	1	5	ARL	2012	2550	59	26.3
WS4U-C2	36	4	2	1	4	ARL	2012	2150	51	24.1
WS4U-C2	104	4	3	1	3	ARL	2012	2300	43	20.6
WS4U-C2	1	4	4	1	4	ARL	2012	1850	60	29.4
WS4U-C2	132	4	5	1	4	ARL	2012	1950	42	21.9
WS4U-C2	13	4	6	1	3	ARL	2012	2800	83	42
WS4U-C2	31	4	7	1	3	ARL	2012	1100	60	26.1
WS4U-C2	70	4	8	1	5	ARL	2012	2700	60	29.1
WS4U-C2	69	4	9	1	3	ARL	2012	1350	103	51.7
WS4U-C2	28	4	10	1	4	ARL	2012	1800	48	23.2
WS4U-C2	39	4	11	1	4	ARL	2012	1400	64	33.5
WS4U-C2	87	4	12	1	5	ARL	2012	1100	57	28.6
WS4U-C2	44	5	1	1	5	ARL	2012	1850	80	39.7
WS4U-C2	96	5	2	1	4	ARL	2012	2250	93	48
WS4U-C2	129	5	3	1	4	ARL	2012	2150	40	19.9
WS4U-C2	103	5	4	1	5	ARL	2012	2500	46	19.8
WS4U-C2	90	5	5	1	3	ARL	2012	1950	34	15.9
WS4U-C2	114	5	6	1	5	ARL	2012	2650	94	50.5
WS4U-C2	55	5	7	1	5	ARL	2012	2400	70	35
WS4U-C2	123	5	8	1	5	ARL	2012	2550	48	24.7
WS4U-C2	72	5	9	1	4	ARL	2012	750	56	26.3
WS4U-C2	29	5	10	1	5	ARL	2012	2850	37	16.4
WS4U-C2	4	5	11	1	5	ARL	2012	1150	42	20.2
WS4U-C2	34	5	12	1	5	ARL	2012	2250	48	23
WS4U-C2	86	6	1	1	4	ARL	2012	2400	47	24.8
WS4U-C2	66	6	2	1	5	ARL	2012	2700	51	24.4
WS4U-C2	130	6	3	1	5	ARL	2012	1950	39	15.3
WS4U-C2	5	6	4	1	3	ARL	2012	1750	44	20.3
WS4U-C2	110	6	5	1	3	ARL	2012	2200	75	36.9
WS4U-C2	68	6	6	1	5	ARL	2012	3200	54	26.5
WS4U-C2	141	6	7	1	4	ARL	2012	1850	106	51
WS4U-C2	60	6	8	1	5	ARL	2012	2150	54	27.5
WS4U-C2	20	6	9	1	4	ARL	2012	3350	62	31
WS4U-C2	79	6	10	1	5	ARL	2012	3150	70	34.2
WS4U-C2	101	6	11	1	5	ARL	2012	3500	60	28.1
WS4U-C2	106	6	12	1	5	ARL	2012	2000	69	36.2
WS4U-C2	131	7	1	1	5	ARL	2012	2000	53	24.6
WS4U-C2	120	7	2	1	5	ARL	2012	3200	54	25
WS4U-C2	133	7	3	1	3	ARL	2012	2150	94	45.4
WS4U-C2	10	7	4	1	2	ARL	2012	1300	43	20
WS4U-C2	9	7	5	1	5	ARL	2012	2100	76	37.5
WS4U-C2	80	7	6	1	5	ARL	2012	3200	53	19.5
WS4U-C2	127	7	7	1	4	ARL	2012	3300	69	32.1
WS4U-C2	89	7	8	1	4	ARL	2012	1600	87	45.5
WS4U-C2	116	7	9	1	3	ARL	2012	700	76	38.1
WS4U-C2	64	7	10	1	4	ARL	2012	1650	82	42
WS4U-C2	78	7	11	1	5	ARL	2012	1650	67	33.7
WS4U-C2	121	7	12	1	5	ARL	2012	2850	79	39.7
WS4U-C2	7	8	1	1	5	ARL	2012	NA	52	26.8
WS4U-C2	144	8	2	1	5	ARL	2012	1600	68	32.2
WS4U-C2	142	8	3	1	3	ARL	2012	1850	54	19
WS4U-C2	32	8	4	1	5	ARL	2012	1950	41	19
WS4U-C2	11	8	5	1	4	ARL	2012	3300	70	33.3
WS4U-C2	40	8	6	1	5	ARL	2012	2650	66	31.8
WS4U-C2	48	8	7	1	3	ARL	2012	1900	53	22.2
WS4U-C2	85	8	8	1	4	ARL	2012	2600	94	47.9
WS4U-C2	8	8	9	1	4	ARL	2012	2250	50	22.6
WS4U-C2	57	8	10	1	5	ARL	2012	3300	72	36.6
WS4U-C2	63	8	11	1	4	ARL	2012	1900	50	23.4
WS4U-C2	139	8	12	1	5	ARL	2012	2300	43	17.7
WS4U-C2	112	9	1	1	5	ARL	2012	1350	59	30
WS4U-C2	107	9	2	1	5	ARL	2012	2400	39	17.2
WS4U-C2	82	9	3	1	3	ARL	2012	1900	70	32
WS4U-C2	88	9	4	1	4	ARL	2012	1700	51	24.3
WS4U-C2	25	9	5	1	3	ARL	2012	700	62	29.9
WS4U-C2	46	9	6	1	5	ARL	2012	3150	58	26.8
WS4U-C2	115	9	7	1	5	ARL	2012	1900	61	28.6
WS4U-C2	42	9	8	1	4	ARL	2012	1150	38	16.7
WS4U-C2	61	9	9	1	5	ARL	2012	1700	75	36.6
WS4U-C2	52	9	10	1	3	ARL	2012	750	90	40.9
WS4U-C2	71	9	11	1	4	ARL	2012	1750	72	37.7
WS4U-C2	117	9	12	1	5	ARL	2012	3250	82	41.4
WS4U-C2	21	10	1	1	5	ARL	2012	2850	39	18.7
WS4U-C2	105	10	2	1	3	ARL	2012	3250	83	38.4
WS4U-C2	118	10	3	1	5	ARL	2012	2000	51	23.5
WS4U-C2	23	10	4	1	1	ARL	2012	NA	39	16.8
WS4U-C2	67	10	5	1	3	ARL	2012	2150	73	36.6
WS4U-C2	37	10	6	1	5	ARL	2012	3600	95	47.2
WS4U-C2	19	10	7	1	5	ARL	2012	2650	65	33.8
WS4U-C2	119	10	8	1	5	ARL	2012	2800	60	29.8
WS4U-C2	65	10	9	1	5	ARL	2012	3500	74	38.1
WS4U-C2	15	10	10	1	5	ARL	2012	1800	71	33.6
WS4U-C2	77	10	11	1	4	ARL	2012	1700	59	28.6
WS4U-C2	17	10	12	1	5	ARL	2012	2400	68	35.3
WS4U-C2	98	11	1	1	5	ARL	2012	1500	68	31.1
WS4U-C2	50	11	2	1	5	ARL	2012	2450	60	29
WS4U-C2	99	11	3	1	5	ARL	2012	2100	87	39
WS4U-C2	45	11	4	1	4	ARL	2012	1350	27	13.1
WS4U-C2	91	11	5	1	4	ARL	2012	1350	37	16.9
WS4U-C2	122	11	6	1	5	ARL	2012	2750	67	31.7
WS4U-C2	33	11	7	1	5	ARL	2012	1600	80	41.1
WS4U-C2	113	11	8	1	4	ARL	2012	1200	21	9.4
WS4U-C2	128	11	9	1	4	ARL	2012	1700	33	15.1
WS4U-C2	26	11	10	1	5	ARL	2012	2700	103	51.8
WS4U-C2	54	11	11	1	4	ARL	2012	1850	67	33.1
WS4U-C2	41	11	12	1	5	ARL	2012	3550	70	33
WS4U-C2	97	12	1	1	5	ARL	2012	3550	69	34.4
WS4U-C2	22	12	2	1	5	ARL	2012	1700	108	52.6
WS4U-C2	125	12	3	1	5	ARL	2012	2850	73	31.8
WS4U-C2	2	12	4	1	2	ARL	2012	50	51	22.2
WS4U-C2	56	12	5	1	4	ARL	2012	3000	72	35.5
WS4U-C2	6	12	6	1	5	ARL	2012	2700	104	50
WS4U-C2	27	12	7	1	5	ARL	2012	1900	65	29.8
WS4U-C2	143	12	8	1	3	ARL	2012	900	102	NA
WS4U-C2	137	12	9	1	4	ARL	2012	900	60	28.4
WS4U-C2	138	12	10	1	5	ARL	2012	1950	60	28.1
WS4U-C2	111	12	11	1	5	ARL	2012	3750	125	66.2
WS4U-C2	124	12	12	1	4	ARL	2012	2350	87	42.1
WS4U-C2	70	13	1	2	5	ARL	2012	2550	60	28.6
WS4U-C2	5	13	2	2	5	ARL	2012	2100	57	28.6
WS4U-C2	131	13	3	2	5	ARL	2012	1500	54	25.1
WS4U-C2	78	13	4	2	1	ARL	2012	300	20	7.8
WS4U-C2	136	13	5	2	4	ARL	2012	900	34	15.3
WS4U-C2	65	13	6	2	5	ARL	2012	1350	52	24.2
WS4U-C2	42	13	7	2	4	ARL	2012	2850	61	29.6
WS4U-C2	37	13	8	2	5	ARL	2012	2600	67	33
WS4U-C2	11	13	9	2	5	ARL	2012	2300	82	41.1
WS4U-C2	67	13	10	2	5	ARL	2012	2600	56	26.1
WS4U-C2	20	13	11	2	4	ARL	2012	700	56	27.3
WS4U-C2	113	13	12	2	4	ARL	2012	2000	46	20.7
WS4U-C2	69	14	1	2	5	ARL	2012	2500	75	34.2
WS4U-C2	133	14	2	2	4	ARL	2012	1950	56	24.1
WS4U-C2	48	14	3	2	4	ARL	2012	2500	86	41.7
WS4U-C2	19	14	4	2	2	ARL	2012	1150	36	17.5
WS4U-C2	105	14	5	2	1	ARL	2012	700	57	27.4
WS4U-C2	13	14	6	2	5	ARL	2012	3400	93	45
WS4U-C2	71	14	7	2	5	ARL	2012	2850	52	22.6
WS4U-C2	10	14	8	2	5	ARL	2012	850	51	23.3
WS4U-C2	61	14	9	2	5	ARL	2012	1850	47	21.2
WS4U-C2	140	14	10	2	5	ARL	2012	NA	66	29.6
WS4U-C2	132	14	11	2	5	ARL	2012	750	52	23.9
WS4U-C2	118	14	12	2	5	ARL	2012	2300	40	19
WS4U-C2	101	15	1	2	5	ARL	2012	2750	72	34
WS4U-C2	97	15	2	2	5	ARL	2012	2950	85	40.3
WS4U-C2	25	15	3	2	0	ARL	2012	NA	NA	NA
WS4U-C2	49	15	4	2	1	ARL	2012	350	42	18.3
WS4U-C2	116	15	5	2	4	ARL	2012	2450	60	30.4
WS4U-C2	22	15	6	2	5	ARL	2012	2150	64	28.9
WS4U-C2	142	15	7	2	5	ARL	2012	2550	74	35.5
WS4U-C2	4	15	8	2	5	ARL	2012	2700	56	26.5
WS4U-C2	80	15	9	2	5	ARL	2012	1900	49	21.1
WS4U-C2	121	15	10	2	4	ARL	2012	2850	94	42.3
WS4U-C2	44	15	11	2	5	ARL	2012	2450	63	31.2
WS4U-C2	139	15	12	2	5	ARL	2012	2100	76	37.4
WS4U-C2	41	16	1	2	3	ARL	2012	2100	116	57.8
WS4U-C2	94	16	2	2	5	ARL	2012	1500	54	23.4
WS4U-C2	45	16	3	2	4	ARL	2012	2350	43	20.7
WS4U-C2	134	16	4	2	2	ARL	2012	1450	73	34.3
WS4U-C2	40	16	5	2	4	ARL	2012	3000	61	29.1
WS4U-C2	90	16	6	2	4	ARL	2012	2300	111	51.4
WS4U-C2	3	16	7	2	3	ARL	2012	2600	34	14.9
WS4U-C2	82	16	8	2	3	ARL	2012	150	52	22
WS4U-C2	28	16	9	2	3	ARL	2012	150	59	26.7
WS4U-C2	62	16	10	2	5	ARL	2012	1800	42	17.9
WS4U-C2	16	16	11	2	5	ARL	2012	2200	76	37.4
WS4U-C2	124	16	12	2	5	ARL	2012	1800	85	39.6
WS4U-C2	129	17	1	2	5	ARL	2012	1650	50	23.5
WS4U-C2	85	17	2	2	5	ARL	2012	2600	95	46.6
WS4U-C2	86	17	3	2	5	ARL	2012	1950	62	28.7
WS4U-C2	106	17	4	2	2	ARL	2012	700	44	18.4
WS4U-C2	81	17	5	2	4	ARL	2012	1100	81	36.9
WS4U-C2	123	17	6	2	5	ARL	2012	2950	85	39.8
WS4U-C2	109	17	7	2	4	ARL	2012	2300	71	33
WS4U-C2	50	17	8	2	3	ARL	2012	2050	70	34.2
WS4U-C2	38	17	9	2	4	ARL	2012	1600	73	37.6
WS4U-C2	58	17	10	2	5	ARL	2012	1750	73	34.9
WS4U-C2	92	17	11	2	5	ARL	2012	1400	60	27.5
WS4U-C2	64	17	12	2	5	ARL	2012	2850	79	37.6
WS4U-C2	117	18	1	2	5	ARL	2012	1950	89	43.2
WS4U-C2	46	18	2	2	4	ARL	2012	2700	84	39.4
WS4U-C2	111	18	3	2	5	ARL	2012	2850	62	28.8
WS4U-C2	32	18	4	2	1	ARL	2012	NA	65	30
WS4U-C2	34	18	5	2	4	ARL	2012	2750	57	26.9
WS4U-C2	56	18	6	2	5	ARL	2012	2100	64	30.2
WS4U-C2	91	18	7	2	5	ARL	2012	2000	44	19.5
WS4U-C2	74	18	8	2	5	ARL	2012	1550	43	19.9
WS4U-C2	83	18	9	2	2	ARL	2012	1550	98	53.8
WS4U-C2	138	18	10	2	5	ARL	2012	NA	84	41.1
WS4U-C2	102	18	11	2	5	ARL	2012	2400	60	28.4
WS4U-C2	125	18	12	2	5	ARL	2012	1800	97	48.7
WS4U-C2	9	19	1	2	5	ARL	2012	1800	59	27
WS4U-C2	127	19	2	2	4	ARL	2012	1850	67	32.9
WS4U-C2	30	19	3	2	5	ARL	2012	2200	61	29.3
WS4U-C2	137	19	4	2	2	ARL	2012	150	46	12.8
WS4U-C2	68	19	5	2	4	ARL	2012	1300	54	25.6
WS4U-C2	36	19	6	2	5	ARL	2012	3700	82	39.6
WS4U-C2	96	19	7	2	4	ARL	2012	2200	72	35.4
WS4U-C2	66	19	8	2	4	ARL	2012	1750	88	44.9
WS4U-C2	119	19	9	2	4	ARL	2012	1000	66	30
WS4U-C2	115	19	10	2	5	ARL	2012	2550	78	38.6
WS4U-C2	120	19	11	2	5	ARL	2012	1850	99	49.4
WS4U-C2	73	19	12	2	5	ARL	2012	1500	69	31.9
WS4U-C2	100	20	1	2	5	ARL	2012	2150	54	26.1
WS4U-C2	2	20	2	2	5	ARL	2012	2750	96	44.3
WS4U-C2	7	20	3	2	3	ARL	2012	1050	73	31.8
WS4U-C2	122	20	4	2	4	ARL	2012	850	44	19.5
WS4U-C2	144	20	5	2	3	ARL	2012	1250	54	24.5
WS4U-C2	31	20	6	2	4	ARL	2012	1300	60	26.9
WS4U-C2	107	20	7	2	5	ARL	2012	3950	92	43.8
WS4U-C2	60	20	8	2	5	ARL	2012	1600	49	23.2
WS4U-C2	141	20	9	2	4	ARL	2012	2500	58	28.3
WS4U-C2	39	20	10	2	4	ARL	2012	2050	54	23.8
WS4U-C2	26	20	11	2	5	ARL	2012	3350	88	43
WS4U-C2	89	20	12	2	5	ARL	2012	2350	88	41.7
WS4U-C2	112	21	1	2	5	ARL	2012	850	44	19.5
WS4U-C2	59	21	2	2	5	ARL	2012	1750	72	30.6
WS4U-C2	77	21	3	2	4	ARL	2012	2400	53	23.2
WS4U-C2	98	21	4	2	4	ARL	2012	1750	58	27.2
WS4U-C2	15	21	5	2	5	ARL	2012	2450	66	32.6
WS4U-C2	63	21	6	2	5	ARL	2012	2450	62	29.4
WS4U-C2	23	21	7	2	5	ARL	2012	1550	79	39.3
WS4U-C2	99	21	8	2	4	ARL	2012	1250	63	29.7
WS4U-C2	104	21	9	2	4	ARL	2012	1350	64	31.8
WS4U-C2	79	21	10	2	5	ARL	2012	1800	57	27
WS4U-C2	87	21	11	2	5	ARL	2012	2300	50	22.1
WS4U-C2	130	21	12	2	4	ARL	2012	2000	43	31
WS4U-C2	55	22	1	2	5	ARL	2012	4100	106	NA
WS4U-C2	1	22	2	2	5	ARL	2012	3400	127	61.8
WS4U-C2	24	22	3	2	4	ARL	2012	850	103	48.4
WS4U-C2	21	22	4	2	3	ARL	2012	800	64	30.8
WS4U-C2	12	22	5	2	3	ARL	2012	1600	42	17.1
WS4U-C2	52	22	6	2	5	ARL	2012	2300	120	58.8
WS4U-C2	103	22	7	2	5	ARL	2012	2250	75	34.7
WS4U-C2	33	22	8	2	4	ARL	2012	1700	104	50.9
WS4U-C2	128	22	9	2	5	ARL	2012	1550	47	22.4
WS4U-C2	76	22	10	2	5	ARL	2012	3750	90	42.6
WS4U-C2	14	22	11	2	5	ARL	2012	1900	90	42.4
WS4U-C2	27	22	12	2	4	ARL	2012	NA	66	19
WS4U-C2	57	23	1	2	5	ARL	2012	1600	61	30.5
WS4U-C2	88	23	2	2	5	ARL	2012	1500	57	24.5
WS4U-C2	108	23	3	2	4	ARL	2012	1000	95	43.6
WS4U-C2	84	23	4	2	5	ARL	2012	950	46	20.7
WS4U-C2	114	23	5	2	4	ARL	2012	1150	67	29.5
WS4U-C2	51	23	6	2	2	ARL	2012	1450	76	36
WS4U-C2	72	23	7	2	5	ARL	2012	2750	72	32
WS4U-C2	53	23	8	2	5	ARL	2012	1500	79	35.9
WS4U-C2	95	23	9	2	4	ARL	2012	2050	48	21.8
WS4U-C2	126	23	10	2	3	ARL	2012	700	54	25.7
WS4U-C2	35	23	11	2	4	ARL	2012	1250	84	41.5
WS4U-C2	29	23	12	2	4	ARL	2012	1150	61	26.8
WS4U-C2	75	24	1	2	4	ARL	2012	1400	68	33.9
WS4U-C2	143	24	2	2	5	ARL	2012	2750	78	36.4
WS4U-C2	135	24	3	2	3	ARL	2012	2000	98	43.5
WS4U-C2	6	24	4	2	2	ARL	2012	150	46	17.4
WS4U-C2	47	24	5	2	0	ARL	2012	NA	NA	NA
WS4U-C2	54	24	6	2	5	ARL	2012	1450	42	18.2
WS4U-C2	17	24	7	2	5	ARL	2012	2500	57	28.3
WS4U-C2	43	24	8	2	5	ARL	2012	1250	43	20.1
WS4U-C2	18	24	9	2	2	ARL	2012	800	66	32
WS4U-C2	93	24	10	2	5	ARL	2012	2100	81	37.2
WS4U-C2	8	24	11	2	4	ARL	2012	2300	60	27.9
WS4U-C2	110	24	12	2	4	ARL	2012	850	82	40.2
WS4U-C2	72	25	1	3	5	ARL	2012	2700	57	28.1
WS4U-C2	31	25	2	3	4	ARL	2012	2050	80	36.5
WS4U-C2	142	25	3	3	3	ARL	2012	2350	76	37.9
WS4U-C2	11	25	4	3	1	ARL	2012	NA	34	15.1
WS4U-C2	119	25	5	3	4	ARL	2012	3250	55	27
WS4U-C2	65	25	6	3	5	ARL	2012	2650	69	33.5
WS4U-C2	88	25	7	3	4	ARL	2012	2800	88	42.1
WS4U-C2	58	25	8	3	5	ARL	2012	2400	65	30.7
WS4U-C2	91	25	9	3	3	ARL	2012	1700	71	39.8
WS4U-C2	5	25	10	3	5	ARL	2012	3900	95	47.4
WS4U-C2	137	25	11	3	5	ARL	2012	1300	68	24.8
WS4U-C2	66	25	12	3	5	ARL	2012	2750	82	42.1
WS4U-C2	131	26	1	3	5	ARL	2012	1850	94	51.2
WS4U-C2	144	26	2	3	5	ARL	2012	3650	77	40
WS4U-C2	63	26	3	3	5	ARL	2012	2800	76	34.5
WS4U-C2	92	26	4	3	3	ARL	2012	1600	92	46.1
WS4U-C2	61	26	5	3	5	ARL	2012	1900	98	47.3
WS4U-C2	51	26	6	3	3	ARL	2012	1200	72	31.7
WS4U-C2	106	26	7	3	5	ARL	2012	1800	78	38
WS4U-C2	2	26	8	3	4	ARL	2012	2450	48	23.9
WS4U-C2	79	26	9	3	4	ARL	2012	1700	65	29.8
WS4U-C2	121	26	10	3	5	ARL	2012	2600	70	32
WS4U-C2	14	26	11	3	5	ARL	2012	2100	80	40.2
WS4U-C2	45	26	12	3	5	ARL	2012	3100	47	22.7
WS4U-C2	19	27	1	3	4	ARL	2012	2400	49	23.5
WS4U-C2	6	27	2	3	5	ARL	2012	3100	81	37.7
WS4U-C2	8	27	3	3	4	ARL	2012	2800	68	31.6
WS4U-C2	50	27	4	3	3	ARL	2012	750	52	21.8
WS4U-C2	17	27	5	3	4	ARL	2012	1800	76	39
WS4U-C2	80	27	6	3	4	ARL	2012	3050	65	30.7
WS4U-C2	48	27	7	3	5	ARL	2012	2400	70	34.6
WS4U-C2	139	27	8	3	4	ARL	2012	1850	60	28.6
WS4U-C2	52	27	9	3	1	ARL	2012	350	77	35.3
WS4U-C2	95	27	10	3	5	ARL	2012	2250	61	28.6
WS4U-C2	141	27	11	3	5	ARL	2012	1700	91	45.4
WS4U-C2	143	27	12	3	5	ARL	2012	2400	74	35.5
WS4U-C2	39	28	1	3	5	ARL	2012	1800	68	33
WS4U-C2	111	28	2	3	5	ARL	2012	2550	74	37.5
WS4U-C2	18	28	3	3	4	ARL	2012	2200	80	39.6
WS4U-C2	53	28	4	3	5	ARL	2012	2400	44	19
WS4U-C2	13	28	5	3	4	ARL	2012	1250	48	21.6
WS4U-C2	67	28	6	3	5	ARL	2012	3750	102	52.8
WS4U-C2	40	28	7	3	5	ARL	2012	2200	76	37.8
WS4U-C2	42	28	8	3	4	ARL	2012	1950	42	20.1
WS4U-C2	109	28	9	3	0	ARL	2012	NA	NA	NA
WS4U-C2	77	28	10	3	5	ARL	2012	2550	55	25.7
WS4U-C2	133	28	11	3	5	ARL	2012	1300	53	26.5
WS4U-C2	34	28	12	3	5	ARL	2012	3450	69	32.2
WS4U-C2	134	29	1	3	5	ARL	2012	2650	61	29.7
WS4U-C2	54	29	2	3	5	ARL	2012	2800	64	31
WS4U-C2	43	29	3	3	5	ARL	2012	2100	60	29
WS4U-C2	36	29	4	3	4	ARL	2012	2550	65	31.7
WS4U-C2	20	29	5	3	4	ARL	2012	2100	65	30.6
WS4U-C2	57	29	6	3	5	ARL	2012	2200	40	17.5
WS4U-C2	24	29	7	3	5	ARL	2012	3350	48	21.6
WS4U-C2	135	29	8	3	3	ARL	2012	2350	64	30
WS4U-C2	64	29	9	3	1	ARL	2012	700	57	31.7
WS4U-C2	105	29	10	3	5	ARL	2012	1950	37	15.4
WS4U-C2	136	29	11	3	4	ARL	2012	3250	61	29.8
WS4U-C2	118	29	12	3	5	ARL	2012	2050	55	25.6
WS4U-C2	82	30	1	3	5	ARL	2012	700	62	29.6
WS4U-C2	114	30	2	3	3	ARL	2012	1900	61	29.1
WS4U-C2	132	30	3	3	3	ARL	2012	2100	58	25.9
WS4U-C2	74	30	4	3	3	ARL	2012	1350	51	24.9
WS4U-C2	102	30	5	3	3	ARL	2012	NA	69	NA
WS4U-C2	70	30	6	3	5	ARL	2012	2700	99	47.3
WS4U-C2	130	30	7	3	5	ARL	2012	3050	80	41
WS4U-C2	56	30	8	3	3	ARL	2012	900	75	39.5
WS4U-C2	129	30	9	3	4	ARL	2012	1750	35	16.9
WS4U-C2	12	30	10	3	5	ARL	2012	2650	79	41.3
WS4U-C2	49	30	11	3	5	ARL	2012	2050	77	38.6
WS4U-C2	15	30	12	3	5	ARL	2012	2300	47	21.5
WS4U-C2	68	31	1	3	5	ARL	2012	2650	60	29.1
WS4U-C2	76	31	2	3	5	ARL	2012	2450	53	24.8
WS4U-C2	107	31	3	3	4	ARL	2012	2500	46	20.8
WS4U-C2	112	31	4	3	5	ARL	2012	1750	34	15.1
WS4U-C2	7	31	5	3	4	ARL	2012	1700	46	21.4
WS4U-C2	93	31	6	3	5	ARL	2012	3100	68	31.3
WS4U-C2	89	31	7	3	5	ARL	2012	2750	51	22.7
WS4U-C2	123	31	8	3	5	ARL	2012	2000	40	18.7
WS4U-C2	83	31	9	3	0	ARL	2012	NA	NA	NA
WS4U-C2	73	31	10	3	5	ARL	2012	2950	50	24.2
WS4U-C2	32	31	11	3	5	ARL	2012	2750	61	30.3
WS4U-C2	75	31	12	3	5	ARL	2012	2000	46	21.1
WS4U-C2	98	32	1	3	5	ARL	2012	2900	95	45.7
WS4U-C2	26	32	2	3	5	ARL	2012	2550	89	43.3
WS4U-C2	3	32	3	3	5	ARL	2012	2250	73	37.2
WS4U-C2	116	32	4	3	3	ARL	2012	850	43	18.6
WS4U-C2	60	32	5	3	3	ARL	2012	2050	42	19.5
WS4U-C2	86	32	6	3	3	ARL	2012	1500	50	22.7
WS4U-C2	84	32	7	3	5	ARL	2012	3500	39	17.8
WS4U-C2	100	32	8	3	4	ARL	2012	1800	51	24.1
WS4U-C2	103	32	9	3	4	ARL	2012	1300	28	12.5
WS4U-C2	97	32	10	3	5	ARL	2012	1700	64	31.8
WS4U-C2	120	32	11	3	5	ARL	2012	2150	53	26.1
WS4U-C2	71	32	12	3	4	ARL	2012	1600	100	51.3
WS4U-C2	125	33	1	3	5	ARL	2012	2050	57	25.2
WS4U-C2	113	33	2	3	5	ARL	2012	2100	65	31.1
WS4U-C2	101	33	3	3	5	ARL	2012	4400	92	43.5
WS4U-C2	99	33	4	3	3	ARL	2012	950	69	31.7
WS4U-C2	59	33	5	3	4	ARL	2012	1800	30	13.4
WS4U-C2	69	33	6	3	5	ARL	2012	2800	73	38
WS4U-C2	38	33	7	3	3	ARL	2012	1950	53	26.5
WS4U-C2	85	33	8	3	5	ARL	2012	2350	63	33
WS4U-C2	117	33	9	3	3	ARL	2012	1950	30	12.3
WS4U-C2	16	33	10	3	5	ARL	2012	2700	44	20.2
WS4U-C2	47	33	11	3	0	ARL	2012	NA	NA	NA
WS4U-C2	10	33	12	3	5	ARL	2012	3400	76	35.5
WS4U-C2	21	34	1	3	4	ARL	2012	1500	72	35
WS4U-C2	44	34	2	3	5	ARL	2012	3550	85	42.7
WS4U-C2	122	34	3	3	5	ARL	2012	2500	47	21.9
WS4U-C2	55	34	4	3	5	ARL	2012	1650	46	20.4
WS4U-C2	27	34	5	3	4	ARL	2012	1650	40	20.1
WS4U-C2	127	34	6	3	5	ARL	2012	2300	52	25.6
WS4U-C2	23	34	7	3	5	ARL	2012	3000	71	35.1
WS4U-C2	9	34	8	3	5	ARL	2012	2650	59	29.4
WS4U-C2	96	34	9	3	5	ARL	2012	1900	51	25.2
WS4U-C2	128	34	10	3	5	ARL	2012	2200	65	33.8
WS4U-C2	138	34	11	3	4	ARL	2012	1400	28	12.3
WS4U-C2	22	34	12	3	5	ARL	2012	2650	62	30.7
WS4U-C2	29	35	1	3	5	ARL	2012	3000	41	18.7
WS4U-C2	33	35	2	3	4	ARL	2012	NA	53	27.2
WS4U-C2	46	35	3	3	5	ARL	2012	3400	58	27.8
WS4U-C2	41	35	4	3	3	ARL	2012	1000	62	29.1
WS4U-C2	104	35	5	3	4	ARL	2012	1550	36	17
WS4U-C2	124	35	6	3	5	ARL	2012	4000	97	49.3
WS4U-C2	110	35	7	3	5	ARL	2012	3100	54	27.1
WS4U-C2	28	35	8	3	4	ARL	2012	2000	60	30.7
WS4U-C2	37	35	9	3	2	ARL	2012	1800	46	23.1
WS4U-C2	87	35	10	3	5	ARL	2012	3500	63	30
WS4U-C2	4	35	11	3	4	ARL	2012	2100	51	26
WS4U-C2	81	35	12	3	5	ARL	2012	2950	74	40.8
WS4U-C2	108	36	1	3	5	ARL	2012	1750	86	41.3
WS4U-C2	25	36	2	3	0	ARL	2012	NA	NA	NA
WS4U-C2	78	36	3	3	5	ARL	2012	2750	79	38.6
WS4U-C2	1	36	4	3	5	ARL	2012	3100	88	42
WS4U-C2	90	36	5	3	4	ARL	2012	1900	69	34.1
WS4U-C2	140	36	6	3	5	ARL	2012	2400	57	26.4
WS4U-C2	126	36	7	3	5	ARL	2012	2600	111	55.2
WS4U-C2	30	36	8	3	3	ARL	2012	1500	33	15.8
WS4U-C2	35	36	9	3	4	ARL	2012	2050	73	40
WS4U-C2	94	36	10	3	4	ARL	2012	1400	64	31.9
WS4U-C2	115	36	11	3	5	ARL	2012	1700	45	21
WS4U-C2	62	36	12	3	5	ARL	2012	1950	72	36
WS4U-C2	106	37	1	4	5	ARL	2012	2150	62	29.2
WS4U-C2	111	37	2	4	4	ARL	2012	2950	33	14.7
WS4U-C2	37	37	3	4	5	ARL	2012	2750	83	40.4
WS4U-C2	103	37	4	4	4	ARL	2012	1750	50	21
WS4U-C2	104	37	5	4	4	ARL	2012	1550	54	26.6
WS4U-C2	84	37	6	4	5	ARL	2012	3850	61	27.5
WS4U-C2	19	37	7	4	5	ARL	2012	2550	66	31
WS4U-C2	31	37	8	4	3	ARL	2012	1750	78	38.3
WS4U-C2	92	37	9	4	5	ARL	2012	2550	55	26.7
WS4U-C2	89	37	10	4	5	ARL	2012	3450	44	20.5
WS4U-C2	107	37	11	4	5	ARL	2012	1850	46	22.7
WS4U-C2	21	37	12	4	5	ARL	2012	2350	35	15.5
WS4U-C2	27	38	1	4	4	ARL	2012	2100	37	33.4
WS4U-C2	105	38	2	4	5	ARL	2012	1850	56	28
WS4U-C2	143	38	3	4	4	ARL	2012	3250	44	18.6
WS4U-C2	132	38	4	4	1	ARL	2012	450	57	24
WS4U-C2	102	38	5	4	3	ARL	2012	1000	50	24.3
WS4U-C2	94	38	6	4	5	ARL	2012	2900	75	34.7
WS4U-C2	139	38	7	4	5	ARL	2012	3250	65	30.7
WS4U-C2	135	38	8	4	4	ARL	2012	2000	71	34.7
WS4U-C2	61	38	9	4	4	ARL	2012	2350	54	27.4
WS4U-C2	45	38	10	4	5	ARL	2012	2550	62	30.7
WS4U-C2	87	38	11	4	5	ARL	2012	2650	62	30.1
WS4U-C2	112	38	12	4	5	ARL	2012	1050	29	11.8
WS4U-C2	46	39	1	4	5	ARL	2012	2350	41	20.2
WS4U-C2	69	39	2	4	5	ARL	2012	2900	83	43.1
WS4U-C2	47	39	3	4	0	ARL	2012	NA	NA	NA
WS4U-C2	90	39	4	4	3	ARL	2012	1900	64	28.6
WS4U-C2	48	39	5	4	4	ARL	2012	4300	61	31.1
WS4U-C2	101	39	6	4	5	ARL	2012	2550	85	40.8
WS4U-C2	141	39	7	4	5	ARL	2012	2150	62	28.9
WS4U-C2	78	39	8	4	4	ARL	2012	2750	54	26.3
WS4U-C2	65	39	9	4	2	ARL	2012	1700	29	12.1
WS4U-C2	97	39	10	4	5	ARL	2012	2500	48	24.1
WS4U-C2	60	39	11	4	5	ARL	2012	2250	64	31
WS4U-C2	55	39	12	4	4	ARL	2012	2450	69	34.5
WS4U-C2	24	40	1	4	5	ARL	2012	2050	38	16.9
WS4U-C2	62	40	2	4	5	ARL	2012	2900	63	30.1
WS4U-C2	42	40	3	4	4	ARL	2012	1450	49	23.6
WS4U-C2	100	40	4	4	4	ARL	2012	2550	51	24.4
WS4U-C2	76	40	5	4	4	ARL	2012	1850	71	36
WS4U-C2	116	40	6	4	5	ARL	2012	2550	69	34.7
WS4U-C2	128	40	7	4	4	ARL	2012	3150	48	21.3
WS4U-C2	136	40	8	4	4	ARL	2012	1600	27	11.8
WS4U-C2	44	40	9	4	3	ARL	2012	1400	25	10.2
WS4U-C2	81	40	10	4	4	ARL	2012	1500	44	19.9
WS4U-C2	63	40	11	4	5	ARL	2012	2300	54	25
WS4U-C2	120	40	12	4	5	ARL	2012	2150	59	28.1
WS4U-C2	7	41	1	4	5	ARL	2012	2700	58	25.6
WS4U-C2	115	41	2	4	5	ARL	2012	2600	69	32.1
WS4U-C2	43	41	3	4	5	ARL	2012	2700	76	36.7
WS4U-C2	67	41	4	4	4	ARL	2012	2500	106	54.5
WS4U-C2	12	41	5	4	5	ARL	2012	3400	96	48
WS4U-C2	129	41	6	4	5	ARL	2012	3200	60	26.6
WS4U-C2	91	41	7	4	5	ARL	2012	2550	72	37.7
WS4U-C2	16	41	8	4	5	ARL	2012	2400	43	19.5
WS4U-C2	99	41	9	4	4	ARL	2012	2050	86	41.5
WS4U-C2	127	41	10	4	5	ARL	2012	3200	103	51.8
WS4U-C2	13	41	11	4	4	ARL	2012	2850	93	45
WS4U-C2	28	41	12	4	4	ARL	2012	1800	62	27.2
WS4U-C2	33	42	1	4	5	ARL	2012	2700	68	33.4
WS4U-C2	86	42	2	4	5	ARL	2012	1800	82	42.8
WS4U-C2	138	42	3	4	4	ARL	2012	2150	67	31.1
WS4U-C2	121	42	4	4	5	ARL	2012	2750	81	37.2
WS4U-C2	23	42	5	4	2	ARL	2012	1100	40	18.7
WS4U-C2	30	42	6	4	5	ARL	2012	2200	110	53.6
WS4U-C2	131	42	7	4	5	ARL	2012	3650	93	46
WS4U-C2	5	42	8	4	4	ARL	2012	2500	56	26.4
WS4U-C2	93	42	9	4	5	ARL	2012	2700	65	29.4
WS4U-C2	133	42	10	4	5	ARL	2012	2900	70	32.2
WS4U-C2	59	42	11	4	5	ARL	2012	1800	80	40.2
WS4U-C2	2	42	12	4	5	ARL	2012	2850	103	52
WS4U-C2	144	43	1	4	5	ARL	2012	1250	70	34.6
WS4U-C2	15	43	2	4	5	ARL	2012	2950	82	40.2
WS4U-C2	17	43	3	4	5	ARL	2012	3150	61	28
WS4U-C2	3	43	4	4	3	ARL	2012	1350	39	16.1
WS4U-C2	66	43	5	4	4	ARL	2012	3450	82	39.3
WS4U-C2	26	43	6	4	5	ARL	2012	5300	75	36.4
WS4U-C2	10	43	7	4	5	ARL	2012	3000	84	38.7
WS4U-C2	29	43	8	4	5	ARL	2012	2600	54	25.2
WS4U-C2	51	43	9	4	2	ARL	2012	2700	32	13.7
WS4U-C2	123	43	10	4	4	ARL	2012	3150	63	27.4
WS4U-C2	41	43	11	4	5	ARL	2012	2000	99	48.5
WS4U-C2	96	43	12	4	5	ARL	2012	2450	73	37.3
WS4U-C2	38	44	1	4	3	ARL	2012	2000	72	38
WS4U-C2	98	44	2	4	5	ARL	2012	2150	84	40.4
WS4U-C2	52	44	3	4	5	ARL	2012	2200	74	34.7
WS4U-C2	34	44	4	4	5	ARL	2012	1750	65	30.3
WS4U-C2	83	44	5	4	5	ARL	2012	2250	58	23.8
WS4U-C2	57	44	6	4	5	ARL	2012	2650	102	52.9
WS4U-C2	70	44	7	4	5	ARL	2012	2900	104	50.8
WS4U-C2	71	44	8	4	5	ARL	2012	2200	49	27.3
WS4U-C2	11	44	9	4	2	ARL	2012	900	40	18
WS4U-C2	79	44	10	4	5	ARL	2012	2900	73	33.6
WS4U-C2	72	44	11	4	5	ARL	2012	1900	121	59.9
WS4U-C2	122	44	12	4	5	ARL	2012	2800	68	33.7
WS4U-C2	36	45	1	4	5	ARL	2012	4250	69	35.5
WS4U-C2	113	45	2	4	5	ARL	2012	2600	106	55.9
WS4U-C2	137	45	3	4	5	ARL	2012	2450	134	69.9
WS4U-C2	49	45	4	4	4	ARL	2012	1900	69	35.8
WS4U-C2	9	45	5	4	4	ARL	2012	3800	73	40
WS4U-C2	126	45	6	4	5	ARL	2012	3250	59	25.6
WS4U-C2	54	45	7	4	5	ARL	2012	4000	85	47.4
WS4U-C2	119	45	8	4	5	ARL	2012	2750	101	53.1
WS4U-C2	80	45	9	4	4	ARL	2012	2500	83	42.8
WS4U-C2	124	45	10	4	5	ARL	2012	4100	67	35.8
WS4U-C2	32	45	11	4	5	ARL	2012	2850	78	39.3
WS4U-C2	56	45	12	4	5	ARL	2012	2450	58	30.2
WS4U-C2	18	46	1	4	5	ARL	2012	3450	89	45.9
WS4U-C2	85	46	2	4	5	ARL	2012	2700	92	49.4
WS4U-C2	68	46	3	4	5	ARL	2012	3750	64	34.2
WS4U-C2	40	46	4	4	4	ARL	2012	2950	89	48
WS4U-C2	77	46	5	4	3	ARL	2012	2200	39	18
WS4U-C2	25	46	6	4	1	ARL	2012	NA	NA	NA
WS4U-C2	109	46	7	4	0	ARL	2012	NA	NA	NA
WS4U-C2	20	46	8	4	5	ARL	2012	2450	56	30.3
WS4U-C2	114	46	9	4	4	ARL	2012	1750	54	27.4
WS4U-C2	8	46	10	4	5	ARL	2012	3100	86	41.7
WS4U-C2	118	46	11	4	5	ARL	2012	2600	73	38
WS4U-C2	130	46	12	4	4	ARL	2012	1850	59	27.7
WS4U-C2	140	47	1	4	5	ARL	2012	2300	51	26.4
WS4U-C2	6	47	2	4	5	ARL	2012	2800	107	54.1
WS4U-C2	142	47	3	4	5	ARL	2012	4500	86	42.6
WS4U-C2	117	47	4	4	3	ARL	2012	1700	71	35.4
WS4U-C2	64	47	5	4	5	ARL	2012	2300	73	40.5
WS4U-C2	88	47	6	4	5	ARL	2012	3700	79	40.6
WS4U-C2	75	47	7	4	5	ARL	2012	2850	45	23.6
WS4U-C2	95	47	8	4	5	ARL	2012	2300	55	28.7
WS4U-C2	74	47	9	4	4	ARL	2012	1750	24	12.1
WS4U-C2	53	47	10	4	5	ARL	2012	3100	63	31.3
WS4U-C2	134	47	11	4	5	ARL	2012	2550	94	49.7
WS4U-C2	58	47	12	4	5	ARL	2012	2650	90	47.5
WS4U-C2	73	48	1	4	5	ARL	2012	2850	49	26
WS4U-C2	35	48	2	4	5	ARL	2012	3350	92	49
WS4U-C2	108	48	3	4	5	ARL	2012	4100	98	50.6
WS4U-C2	1	48	4	4	5	ARL	2012	2000	37	17.8
WS4U-C2	125	48	5	4	4	ARL	2012	2350	41	19.3
WS4U-C2	39	48	6	4	4	ARL	2012	2300	73	40.7
WS4U-C2	4	48	7	4	4	ARL	2012	3250	88	NA
WS4U-C2	22	48	8	4	5	ARL	2012	2500	44	23.5
WS4U-C2	82	48	9	4	2	ARL	2012	2800	28	13.4
WS4U-C2	14	48	10	4	5	ARL	2012	2450	42	19.9
WS4U-C2	110	48	11	4	5	ARL	2012	3100	68	34.8
WS4U-C2	50	48	12	4	5	ARL	2012	2550	75	42.7
WS4U-C2	126	1	1	1	5	ARL	2013	3400	226.8	110
WS4U-C2	74	1	2	1	5	ARL	2013	5500	212.2	106
WS4U-C2	75	1	3	1	5	ARL	2013	5000	150	72
WS4U-C2	62	1	4	1	4	ARL	2013	6400	161.5	82
WS4U-C2	81	1	5	1	5	ARL	2013	8400	212.5	104
WS4U-C2	134	1	6	1	5	ARL	2013	4000	197.7	92
WS4U-C2	73	1	7	1	5	ARL	2013	6600	173.5	85
WS4U-C2	102	1	8	1	5	ARL	2013	6400	172.3	81
WS4U-C2	30	1	9	1	5	ARL	2013	2100	158.1	81
WS4U-C2	109	1	10	1	0	ARL	2013	NA	NA	NA
WS4U-C2	18	1	11	1	5	ARL	2013	2600	184.4	96
WS4U-C2	43	1	12	1	4	ARL	2013	8200	170.1	83
WS4U-C2	83	2	1	1	5	ARL	2013	6800	176	84
WS4U-C2	58	2	2	1	5	ARL	2013	5500	188.5	54
WS4U-C2	3	2	3	1	5	ARL	2013	4200	122	62
WS4U-C2	47	2	4	1	0	ARL	2013	NA	NA	NA
WS4U-C2	108	2	5	1	5	ARL	2013	4700	392.8	171
WS4U-C2	49	2	6	1	2	ARL	2013	5800	114.1	51
WS4U-C2	24	2	7	1	5	ARL	2013	2200	203.1	94
WS4U-C2	136	2	8	1	5	ARL	2013	5500	195.3	82
WS4U-C2	135	2	9	1	5	ARL	2013	4500	180.2	84
WS4U-C2	16	2	10	1	5	ARL	2013	6800	103.8	48
WS4U-C2	38	2	11	1	3	ARL	2013	6100	141.1	66
WS4U-C2	76	2	12	1	5	ARL	2013	3700	182.2	83
WS4U-C2	53	3	1	1	5	ARL	2013	3200	120	54
WS4U-C2	59	3	2	1	5	ARL	2013	4400	176.1	85
WS4U-C2	93	3	3	1	4	ARL	2013	4600	179	84
WS4U-C2	100	3	4	1	1	ARL	2013	NA	NA	NA
WS4U-C2	51	3	5	1	1	ARL	2013	1500	40.7	17
WS4U-C2	140	3	6	1	5	ARL	2013	5200	211	102
WS4U-C2	92	3	7	1	4	ARL	2013	3800	226.5	107
WS4U-C2	94	3	8	1	5	ARL	2013	6400	146.7	68
WS4U-C2	95	3	9	1	5	ARL	2013	5700	109	55
WS4U-C2	12	3	10	1	4	ARL	2013	4600	145.6	70
WS4U-C2	14	3	11	1	5	ARL	2013	6700	215.3	92
WS4U-C2	84	3	12	1	4	ARL	2013	5900	162.8	56
WS4U-C2	35	4	1	1	5	ARL	2013	8200	125.3	57
WS4U-C2	36	4	2	1	4	ARL	2013	5200	120	53
WS4U-C2	104	4	3	1	3	ARL	2013	5600	90.8	43
WS4U-C2	1	4	4	1	4	ARL	2013	5400	155.5	75
WS4U-C2	132	4	5	1	4	ARL	2013	5100	250.5	109
WS4U-C2	13	4	6	1	3	ARL	2013	6600	133.2	60
WS4U-C2	31	4	7	1	3	ARL	2013	3700	161.5	80
WS4U-C2	70	4	8	1	5	ARL	2013	7400	163.5	83
WS4U-C2	69	4	9	1	3	ARL	2013	3200	164.9	77
WS4U-C2	28	4	10	1	4	ARL	2013	7000	153.1	72
WS4U-C2	39	4	11	1	4	ARL	2013	4500	187.1	88
WS4U-C2	87	4	12	1	5	ARL	2013	4100	163.9	76
WS4U-C2	44	5	1	1	5	ARL	2013	3700	161.6	74
WS4U-C2	96	5	2	1	4	ARL	2013	4400	208.3	95
WS4U-C2	129	5	3	1	4	ARL	2013	6500	141.9	66
WS4U-C2	103	5	4	1	5	ARL	2013	4900	191.9	86
WS4U-C2	90	5	5	1	3	ARL	2013	5100	180.8	78
WS4U-C2	114	5	6	1	5	ARL	2013	5300	209.3	93
WS4U-C2	55	5	7	1	5	ARL	2013	5500	183.3	89
WS4U-C2	123	5	8	1	5	ARL	2013	8100	191.3	85
WS4U-C2	72	5	9	1	4	ARL	2013	3500	156	70
WS4U-C2	29	5	10	1	5	ARL	2013	6600	153	64
WS4U-C2	4	5	11	1	5	ARL	2013	5600	182.1	91
WS4U-C2	34	5	12	1	5	ARL	2013	7300	184.5	89
WS4U-C2	86	6	1	1	4	ARL	2013	5200	129.7	69
WS4U-C2	66	6	2	1	5	ARL	2013	5100	177.3	81
WS4U-C2	130	6	3	1	5	ARL	2013	3900	170.6	80
WS4U-C2	5	6	4	1	3	ARL	2013	3600	112.1	50
WS4U-C2	110	6	5	1	3	ARL	2013	5100	181.3	79
WS4U-C2	68	6	6	1	5	ARL	2013	6100	173.8	81
WS4U-C2	141	6	7	1	4	ARL	2013	3300	206.9	90
WS4U-C2	60	6	8	1	5	ARL	2013	5100	196.5	100
WS4U-C2	20	6	9	1	4	ARL	2013	5800	137.7	69
WS4U-C2	79	6	10	1	5	ARL	2013	6000	182.6	78
WS4U-C2	101	6	11	1	5	ARL	2013	5100	205.9	91
WS4U-C2	106	6	12	1	5	ARL	2013	3100	141.4	70
WS4U-C2	131	7	1	1	5	ARL	2013	4800	201.3	96
WS4U-C2	120	7	2	1	5	ARL	2013	6200	225.4	108
WS4U-C2	133	7	3	1	3	ARL	2013	7600	158.7	73
WS4U-C2	10	7	4	1	2	ARL	2013	6300	170.8	74
WS4U-C2	9	7	5	1	5	ARL	2013	5500	171.3	82
WS4U-C2	80	7	6	1	5	ARL	2013	7200	209.9	93
WS4U-C2	127	7	7	1	4	ARL	2013	7200	163.3	85
WS4U-C2	89	7	8	1	4	ARL	2013	5600	168.2	80
WS4U-C2	116	7	9	1	3	ARL	2013	4500	221.1	107
WS4U-C2	64	7	10	1	4	ARL	2013	6900	168.4	82
WS4U-C2	78	7	11	1	5	ARL	2013	6900	213.5	99
WS4U-C2	121	7	12	1	5	ARL	2013	9000	184.5	87
WS4U-C2	7	8	1	1	5	ARL	2013	5700	203.8	101
WS4U-C2	144	8	2	1	5	ARL	2013	4300	164.5	86
WS4U-C2	142	8	3	1	3	ARL	2013	4000	155.3	72
WS4U-C2	32	8	4	1	5	ARL	2013	4400	143.1	67
WS4U-C2	11	8	5	1	4	ARL	2013	4800	148.9	72
WS4U-C2	40	8	6	1	5	ARL	2013	7400	204.6	97
WS4U-C2	48	8	7	1	3	ARL	2013	3300	157.3	74
WS4U-C2	85	8	8	1	4	ARL	2013	6200	175.7	85
WS4U-C2	8	8	9	1	4	ARL	2013	4100	175.7	89
WS4U-C2	57	8	10	1	5	ARL	2013	4200	177.3	92
WS4U-C2	63	8	11	1	4	ARL	2013	4700	158.1	80
WS4U-C2	139	8	12	1	5	ARL	2013	2800	126.8	64
WS4U-C2	112	9	1	1	5	ARL	2013	4300	181.5	88
WS4U-C2	107	9	2	1	5	ARL	2013	5400	143.4	74
WS4U-C2	82	9	3	1	3	ARL	2013	4900	182.7	84
WS4U-C2	88	9	4	1	4	ARL	2013	5700	131.9	63
WS4U-C2	25	9	5	1	3	ARL	2013	4900	202.4	99
WS4U-C2	46	9	6	1	5	ARL	2013	5700	170	94
WS4U-C2	115	9	7	1	5	ARL	2013	5700	182.3	85
WS4U-C2	42	9	8	1	4	ARL	2013	4200	161	74
WS4U-C2	61	9	9	1	5	ARL	2013	4400	174.4	88
WS4U-C2	52	9	10	1	3	ARL	2013	5000	184.8	87
WS4U-C2	71	9	11	1	4	ARL	2013	4400	112.5	58
WS4U-C2	117	9	12	1	5	ARL	2013	6200	157	81
WS4U-C2	21	10	1	1	5	ARL	2013	6800	208.2	91
WS4U-C2	105	10	2	1	3	ARL	2013	5700	184.1	87
WS4U-C2	118	10	3	1	5	ARL	2013	3800	150.8	80
WS4U-C2	23	10	4	1	1	ARL	2013	1500	160.1	77
WS4U-C2	67	10	5	1	3	ARL	2013	4800	125.1	59
WS4U-C2	37	10	6	1	5	ARL	2013	6300	149.3	77
WS4U-C2	19	10	7	1	5	ARL	2013	5800	169.6	84
WS4U-C2	119	10	8	1	5	ARL	2013	6400	159.5	79
WS4U-C2	65	10	9	1	5	ARL	2013	7900	161.1	79
WS4U-C2	15	10	10	1	5	ARL	2013	5200	226.9	112
WS4U-C2	77	10	11	1	4	ARL	2013	3400	110	52
WS4U-C2	17	10	12	1	5	ARL	2013	4500	132.4	71
WS4U-C2	98	11	1	1	5	ARL	2013	4500	242.6	114
WS4U-C2	50	11	2	1	5	ARL	2013	5500	257.6	121
WS4U-C2	99	11	3	1	5	ARL	2013	5900	222.9	106
WS4U-C2	45	11	4	1	4	ARL	2013	4900	104.2	94
WS4U-C2	91	11	5	1	4	ARL	2013	4300	146.2	72
WS4U-C2	122	11	6	1	5	ARL	2013	4500	186	90
WS4U-C2	33	11	7	1	5	ARL	2013	5900	170.7	83
WS4U-C2	113	11	8	1	4	ARL	2013	4500	163.5	77
WS4U-C2	128	11	9	1	4	ARL	2013	4000	122.8	61
WS4U-C2	26	11	10	1	5	ARL	2013	6100	191.6	90
WS4U-C2	54	11	11	1	4	ARL	2013	4800	165.6	85
WS4U-C2	41	11	12	1	5	ARL	2013	7700	188	93
WS4U-C2	97	12	1	1	5	ARL	2013	8400	181	90
WS4U-C2	22	12	2	1	5	ARL	2013	6400	192.2	92
WS4U-C2	125	12	3	1	5	ARL	2013	6800	143.9	68
WS4U-C2	2	12	4	1	2	ARL	2013	2500	167.3	74
WS4U-C2	56	12	5	1	4	ARL	2013	7400	151.6	79
WS4U-C2	6	12	6	1	5	ARL	2013	6500	171.4	88
WS4U-C2	27	12	7	1	5	ARL	2013	4600	175.7	87
WS4U-C2	143	12	8	1	3	ARL	2013	4300	213.4	101
WS4U-C2	137	12	9	1	4	ARL	2013	4500	180.1	92
WS4U-C2	138	12	10	1	5	ARL	2013	7200	187.1	91
WS4U-C2	111	12	11	1	5	ARL	2013	6400	226.4	110
WS4U-C2	124	12	12	1	4	ARL	2013	4000	161.4	68
WS4U-C2	70	13	1	2	5	ARL	2013	5600	206.9	99
WS4U-C2	5	13	2	2	5	ARL	2013	6800	158.6	77
WS4U-C2	131	13	3	2	5	ARL	2013	6300	198.5	95
WS4U-C2	78	13	4	2	1	ARL	2013	3800	146.9	74
WS4U-C2	136	13	5	2	4	ARL	2013	3100	149.1	74
WS4U-C2	65	13	6	2	5	ARL	2013	5600	170.4	80
WS4U-C2	42	13	7	2	4	ARL	2013	7600	127.4	61
WS4U-C2	37	13	8	2	5	ARL	2013	7700	180.1	90
WS4U-C2	11	13	9	2	5	ARL	2013	5400	181.7	88
WS4U-C2	67	13	10	2	5	ARL	2013	6000	209.1	100
WS4U-C2	20	13	11	2	4	ARL	2013	5500	134.4	64
WS4U-C2	113	13	12	2	4	ARL	2013	6000	158.5	78
WS4U-C2	69	14	1	2	5	ARL	2013	6200	175.7	84
WS4U-C2	133	14	2	2	4	ARL	2013	6700	159.9	74
WS4U-C2	48	14	3	2	4	ARL	2013	4400	216.9	104
WS4U-C2	19	14	4	2	2	ARL	2013	4000	96.2	47
WS4U-C2	105	14	5	2	1	ARL	2013	3000	62.6	29
WS4U-C2	13	14	6	2	5	ARL	2013	6000	203.8	100
WS4U-C2	71	14	7	2	5	ARL	2013	6300	147.8	69
WS4U-C2	10	14	8	2	5	ARL	2013	5900	186.1	85
WS4U-C2	61	14	9	2	5	ARL	2013	6200	174.4	80
WS4U-C2	140	14	10	2	5	ARL	2013	5600	196.4	92
WS4U-C2	132	14	11	2	5	ARL	2013	4700	152.9	77
WS4U-C2	118	14	12	2	5	ARL	2013	3800	148.1	73
WS4U-C2	101	15	1	2	5	ARL	2013	4800	174.2	81
WS4U-C2	97	15	2	2	5	ARL	2013	7400	181.2	87
WS4U-C2	25	15	3	2	0	ARL	2013	NA	NA	NA
WS4U-C2	49	15	4	2	1	ARL	2013	2600	122.5	63
WS4U-C2	116	15	5	2	4	ARL	2013	3700	159.9	75
WS4U-C2	22	15	6	2	5	ARL	2013	7100	193.9	93
WS4U-C2	142	15	7	2	5	ARL	2013	5800	166	87
WS4U-C2	4	15	8	2	5	ARL	2013	6100	142.1	69
WS4U-C2	80	15	9	2	5	ARL	2013	5700	196.6	87
WS4U-C2	121	15	10	2	4	ARL	2013	5300	147.1	67
WS4U-C2	44	15	11	2	5	ARL	2013	7100	164.8	83
WS4U-C2	139	15	12	2	5	ARL	2013	7100	219.2	103
WS4U-C2	41	16	1	2	3	ARL	2013	4200	151.8	71
WS4U-C2	94	16	2	2	5	ARL	2013	5900	204.1	94
WS4U-C2	45	16	3	2	4	ARL	2013	6300	139.4	68
WS4U-C2	134	16	4	2	2	ARL	2013	2200	172.6	78
WS4U-C2	40	16	5	2	4	ARL	2013	2000	188.2	91
WS4U-C2	90	16	6	2	4	ARL	2013	5400	218.9	102
WS4U-C2	3	16	7	2	3	ARL	2013	4800	143.5	73
WS4U-C2	82	16	8	2	3	ARL	2013	3400	152.6	71
WS4U-C2	28	16	9	2	3	ARL	2013	4500	140.3	65
WS4U-C2	62	16	10	2	5	ARL	2013	6200	147.8	68
WS4U-C2	16	16	11	2	5	ARL	2013	5600	252.8	120
WS4U-C2	124	16	12	2	5	ARL	2013	4300	137.6	60
WS4U-C2	129	17	1	2	5	ARL	2013	4300	170.5	78
WS4U-C2	85	17	2	2	5	ARL	2013	5400	209.6	95
WS4U-C2	86	17	3	2	5	ARL	2013	8100	155.4	73
WS4U-C2	106	17	4	2	2	ARL	2013	3600	146.3	69
WS4U-C2	81	17	5	2	4	ARL	2013	6600	152.8	69
WS4U-C2	123	17	6	2	5	ARL	2013	7100	190.9	85
WS4U-C2	109	17	7	2	4	ARL	2013	3600	163.9	83
WS4U-C2	50	17	8	2	3	ARL	2013	5000	117.2	60
WS4U-C2	38	17	9	2	4	ARL	2013	4500	157.6	71
WS4U-C2	58	17	10	2	5	ARL	2013	5300	184.2	86
WS4U-C2	92	17	11	2	5	ARL	2013	4600	176.3	83
WS4U-C2	64	17	12	2	5	ARL	2013	7700	245.1	120
WS4U-C2	117	18	1	2	5	ARL	2013	6400	163.2	80
WS4U-C2	46	18	2	2	4	ARL	2013	7400	248.5	121
WS4U-C2	111	18	3	2	5	ARL	2013	6700	201.8	95
WS4U-C2	32	18	4	2	1	ARL	2013	2000	113.1	54
WS4U-C2	34	18	5	2	4	ARL	2013	7100	135.5	67
WS4U-C2	56	18	6	2	5	ARL	2013	6600	159.6	73
WS4U-C2	91	18	7	2	5	ARL	2013	4900	182.7	89
WS4U-C2	74	18	8	2	5	ARL	2013	3500	127.5	71
WS4U-C2	83	18	9	2	2	ARL	2013	5100	129.8	58
WS4U-C2	138	18	10	2	5	ARL	2013	5900	163.6	77
WS4U-C2	102	18	11	2	5	ARL	2013	5800	164.7	85
WS4U-C2	125	18	12	2	5	ARL	2013	4000	114.2	62
WS4U-C2	9	19	1	2	5	ARL	2013	3800	163.4	78
WS4U-C2	127	19	2	2	4	ARL	2013	4400	136.9	68
WS4U-C2	30	19	3	2	5	ARL	2013	4500	134.7	73
WS4U-C2	137	19	4	2	2	ARL	2013	2700	115.6	58
WS4U-C2	68	19	5	2	4	ARL	2013	4600	198.6	98
WS4U-C2	36	19	6	2	5	ARL	2013	6400	172.7	77
WS4U-C2	96	19	7	2	4	ARL	2013	5200	123.9	64
WS4U-C2	66	19	8	2	4	ARL	2013	4700	149.7	75
WS4U-C2	119	19	9	2	4	ARL	2013	3300	134.9	67
WS4U-C2	115	19	10	2	5	ARL	2013	6000	198	91
WS4U-C2	120	19	11	2	5	ARL	2013	4200	248.5	118
WS4U-C2	73	19	12	2	5	ARL	2013	6800	173.5	88
WS4U-C2	100	20	1	2	5	ARL	2013	6500	244.9	114
WS4U-C2	2	20	2	2	5	ARL	2013	5800	205.3	101
WS4U-C2	7	20	3	2	3	ARL	2013	3000	150.6	79
WS4U-C2	122	20	4	2	4	ARL	2013	3700	127	60
WS4U-C2	144	20	5	2	3	ARL	2013	4400	161.2	83
WS4U-C2	31	20	6	2	4	ARL	2013	4400	176.1	83
WS4U-C2	107	20	7	2	5	ARL	2013	5700	172.2	82
WS4U-C2	60	20	8	2	5	ARL	2013	4400	152	82
WS4U-C2	141	20	9	2	4	ARL	2013	5800	179.7	79
WS4U-C2	39	20	10	2	4	ARL	2013	5300	168.8	82
WS4U-C2	26	20	11	2	5	ARL	2013	7300	232.1	105
WS4U-C2	89	20	12	2	5	ARL	2013	3800	155.4	78
WS4U-C2	112	21	1	2	5	ARL	2013	2200	136.2	72
WS4U-C2	59	21	2	2	5	ARL	2013	3900	215.3	103
WS4U-C2	77	21	3	2	4	ARL	2013	7800	125.4	60
WS4U-C2	98	21	4	2	4	ARL	2013	6000	152.1	75
WS4U-C2	15	21	5	2	5	ARL	2013	5700	206	99
WS4U-C2	63	21	6	2	5	ARL	2013	8200	171.7	81
WS4U-C2	23	21	7	2	5	ARL	2013	3800	182.4	86
WS4U-C2	99	21	8	2	4	ARL	2013	5600	188	87
WS4U-C2	104	21	9	2	4	ARL	2013	3400	117.6	60
WS4U-C2	79	21	10	2	5	ARL	2013	4400	157.6	77
WS4U-C2	87	21	11	2	5	ARL	2013	4300	160.7	74
WS4U-C2	130	21	12	2	4	ARL	2013	7200	162.1	80
WS4U-C2	55	22	1	2	5	ARL	2013	8400	211.1	98
WS4U-C2	1	22	2	2	5	ARL	2013	5500	196.5	92
WS4U-C2	24	22	3	2	4	ARL	2013	3700	182.1	86
WS4U-C2	21	22	4	2	3	ARL	2013	3100	133.4	62
WS4U-C2	12	22	5	2	3	ARL	2013	2500	148.1	73
WS4U-C2	52	22	6	2	5	ARL	2013	6300	242.8	119
WS4U-C2	103	22	7	2	5	ARL	2013	5400	101.2	56
WS4U-C2	33	22	8	2	4	ARL	2013	4500	149.3	73
WS4U-C2	128	22	9	2	5	ARL	2013	4800	136.9	69
WS4U-C2	76	22	10	2	5	ARL	2013	6100	155.4	76
WS4U-C2	14	22	11	2	5	ARL	2013	4000	221.4	104
WS4U-C2	27	22	12	2	4	ARL	2013	2700	157	82
WS4U-C2	57	23	1	2	5	ARL	2013	4200	162.4	84
WS4U-C2	88	23	2	2	5	ARL	2013	3800	119	68
WS4U-C2	108	23	3	2	4	ARL	2013	4000	250.2	114
WS4U-C2	84	23	4	2	5	ARL	2013	5700	97.5	47
WS4U-C2	114	23	5	2	4	ARL	2013	3100	159.6	74
WS4U-C2	51	23	6	2	2	ARL	2013	4400	108.3	52
WS4U-C2	72	23	7	2	5	ARL	2013	4400	147	73
WS4U-C2	53	23	8	2	5	ARL	2013	6500	238.6	115
WS4U-C2	95	23	9	2	4	ARL	2013	4900	159.1	79
WS4U-C2	126	23	10	2	3	ARL	2013	3600	146	82
WS4U-C2	35	23	11	2	4	ARL	2013	3800	225.7	108
WS4U-C2	29	23	12	2	4	ARL	2013	5800	220.4	104
WS4U-C2	75	24	1	2	4	ARL	2013	10200	230	117
WS4U-C2	143	24	2	2	5	ARL	2013	5500	225.3	110
WS4U-C2	135	24	3	2	3	ARL	2013	4600	182.3	95
WS4U-C2	6	24	4	2	2	ARL	2013	1500	156.3	80
WS4U-C2	47	24	5	2	0	ARL	2013	NA	152.7	91
WS4U-C2	54	24	6	2	5	ARL	2013	6000	200.5	97
WS4U-C2	17	24	7	2	5	ARL	2013	5500	151.3	81
WS4U-C2	43	24	8	2	5	ARL	2013	3500	166.1	82
WS4U-C2	18	24	9	2	2	ARL	2013	5000	135.4	65
WS4U-C2	93	24	10	2	5	ARL	2013	4500	195.6	96
WS4U-C2	8	24	11	2	4	ARL	2013	5300	167.7	81
WS4U-C2	110	24	12	2	4	ARL	2013	2600	189.9	93
WS4U-C2	72	25	1	3	5	ARL	2013	3200	207.5	103
WS4U-C2	31	25	2	3	4	ARL	2013	4500	155	78
WS4U-C2	142	25	3	3	3	ARL	2013	3600	156.8	78
WS4U-C2	11	25	4	3	1	ARL	2013	2400	53.6	30
WS4U-C2	119	25	5	3	4	ARL	2013	4700	142.6	73
WS4U-C2	65	25	6	3	5	ARL	2013	5800	222.4	110
WS4U-C2	88	25	7	3	4	ARL	2013	5500	191.3	91
WS4U-C2	58	25	8	3	5	ARL	2013	5500	145.1	69
WS4U-C2	91	25	9	3	3	ARL	2013	3500	147	72
WS4U-C2	5	25	10	3	5	ARL	2013	6500	189.1	93
WS4U-C2	137	25	11	3	5	ARL	2013	4300	242.2	125
WS4U-C2	66	25	12	3	5	ARL	2013	4500	186	94
WS4U-C2	131	26	1	3	5	ARL	2013	5600	196.9	90
WS4U-C2	144	26	2	3	5	ARL	2013	6000	159.3	86
WS4U-C2	63	26	3	3	5	ARL	2013	6100	198.7	88
WS4U-C2	92	26	4	3	3	ARL	2013	5400	150.1	77
WS4U-C2	61	26	5	3	5	ARL	2013	4800	158.8	74
WS4U-C2	51	26	6	3	3	ARL	2013	3500	169.2	76
WS4U-C2	106	26	7	3	5	ARL	2013	3800	181.7	86
WS4U-C2	2	26	8	3	4	ARL	2013	4400	122.4	60
WS4U-C2	79	26	9	3	4	ARL	2013	5700	116.2	55
WS4U-C2	121	26	10	3	5	ARL	2013	6200	217.1	98
WS4U-C2	14	26	11	3	5	ARL	2013	5600	203.6	105
WS4U-C2	45	26	12	3	5	ARL	2013	3300	201.6	98
WS4U-C2	19	27	1	3	4	ARL	2013	1900	137.4	65
WS4U-C2	6	27	2	3	5	ARL	2013	5000	205.4	102
WS4U-C2	8	27	3	3	4	ARL	2013	4200	144.7	69
WS4U-C2	50	27	4	3	3	ARL	2013	5500	199	94
WS4U-C2	17	27	5	3	4	ARL	2013	3600	161.9	79
WS4U-C2	80	27	6	3	4	ARL	2013	5700	172.6	81
WS4U-C2	48	27	7	3	5	ARL	2013	3700	165.1	82
WS4U-C2	139	27	8	3	4	ARL	2013	6300	191.3	92
WS4U-C2	52	27	9	3	1	ARL	2013	2600	281.3	121
WS4U-C2	95	27	10	3	5	ARL	2013	4600	131.6	63
WS4U-C2	141	27	11	3	5	ARL	2013	3800	179.6	87
WS4U-C2	143	27	12	3	5	ARL	2013	5300	210	105
WS4U-C2	39	28	1	3	5	ARL	2013	7700	131.3	63
WS4U-C2	111	28	2	3	5	ARL	2013	5600	211.2	96
WS4U-C2	18	28	3	3	4	ARL	2013	5400	214.8	107
WS4U-C2	53	28	4	3	5	ARL	2013	4700	181.6	88
WS4U-C2	13	28	5	3	4	ARL	2013	5100	185.7	88
WS4U-C2	67	28	6	3	5	ARL	2013	6100	240.8	118
WS4U-C2	40	28	7	3	5	ARL	2013	5600	208.5	99
WS4U-C2	42	28	8	3	4	ARL	2013	2500	139.3	67
WS4U-C2	109	28	9	3	0	ARL	2013	NA	121.9	61
WS4U-C2	77	28	10	3	5	ARL	2013	5700	147.6	65
WS4U-C2	133	28	11	3	5	ARL	2013	5800	146.9	68
WS4U-C2	34	28	12	3	5	ARL	2013	3100	160.7	79
WS4U-C2	134	29	1	3	5	ARL	2013	3200	160.2	77
WS4U-C2	54	29	2	3	5	ARL	2013	4500	205	98
WS4U-C2	43	29	3	3	5	ARL	2013	5100	199.5	93
WS4U-C2	36	29	4	3	4	ARL	2013	5900	124.2	58
WS4U-C2	20	29	5	3	4	ARL	2013	4700	125.8	61
WS4U-C2	57	29	6	3	5	ARL	2013	5200	193.7	94
WS4U-C2	24	29	7	3	5	ARL	2013	5100	153.1	76
WS4U-C2	135	29	8	3	3	ARL	2013	5400	154.6	75
WS4U-C2	64	29	9	3	1	ARL	2013	NA	64.9	30
WS4U-C2	105	29	10	3	5	ARL	2013	4100	177.3	81
WS4U-C2	136	29	11	3	4	ARL	2013	5300	161.4	74
WS4U-C2	118	29	12	3	5	ARL	2013	5800	161.9	80
WS4U-C2	82	30	1	3	5	ARL	2013	3900	155.1	72
WS4U-C2	114	30	2	3	3	ARL	2013	3300	144.7	72
WS4U-C2	132	30	3	3	3	ARL	2013	5700	123.6	53
WS4U-C2	74	30	4	3	3	ARL	2013	3600	106.5	52
WS4U-C2	102	30	5	3	3	ARL	2013	4100	111.3	55
WS4U-C2	70	30	6	3	5	ARL	2013	5500	217.8	109
WS4U-C2	130	30	7	3	5	ARL	2013	3900	190.6	95
WS4U-C2	56	30	8	3	3	ARL	2013	2000	95	46
WS4U-C2	129	30	9	3	4	ARL	2013	6100	96.5	48
WS4U-C2	12	30	10	3	5	ARL	2013	5800	142	71
WS4U-C2	49	30	11	3	5	ARL	2013	6000	138.4	71
WS4U-C2	15	30	12	3	5	ARL	2013	3900	194.8	94
WS4U-C2	68	31	1	3	5	ARL	2013	3700	241.1	112
WS4U-C2	76	31	2	3	5	ARL	2013	5500	195	93
WS4U-C2	107	31	3	3	4	ARL	2013	5700	118	54
WS4U-C2	112	31	4	3	5	ARL	2013	6200	123.1	66
WS4U-C2	7	31	5	3	4	ARL	2013	3600	113.4	60
WS4U-C2	93	31	6	3	5	ARL	2013	4300	237.1	107
WS4U-C2	89	31	7	3	5	ARL	2013	6800	133.6	61
WS4U-C2	123	31	8	3	5	ARL	2013	5400	171.6	86
WS4U-C2	83	31	9	3	0	ARL	2013	NA	75.9	20
WS4U-C2	73	31	10	3	5	ARL	2013	4400	152.8	75
WS4U-C2	32	31	11	3	5	ARL	2013	6500	146.6	70
WS4U-C2	75	31	12	3	5	ARL	2013	3700	127.6	62
WS4U-C2	98	32	1	3	5	ARL	2013	6500	249	119
WS4U-C2	26	32	2	3	5	ARL	2013	6700	188.9	91
WS4U-C2	3	32	3	3	5	ARL	2013	3900	202.8	104
WS4U-C2	116	32	4	3	3	ARL	2013	3300	119.6	59
WS4U-C2	60	32	5	3	3	ARL	2013	5800	137.6	67
WS4U-C2	86	32	6	3	3	ARL	2013	2200	177.1	77
WS4U-C2	84	32	7	3	5	ARL	2013	5200	104.7	53
WS4U-C2	100	32	8	3	4	ARL	2013	3500	94.2	44
WS4U-C2	103	32	9	3	4	ARL	2013	6100	112.9	54
WS4U-C2	97	32	10	3	5	ARL	2013	5400	209.8	101
WS4U-C2	120	32	11	3	5	ARL	2013	5500	199.2	96
WS4U-C2	71	32	12	3	4	ARL	2013	3800	221.8	106
WS4U-C2	125	33	1	3	5	ARL	2013	2600	144.9	74
WS4U-C2	113	33	2	3	5	ARL	2013	3600	135.1	63
WS4U-C2	101	33	3	3	5	ARL	2013	5200	228.2	96
WS4U-C2	99	33	4	3	3	ARL	2013	6200	167.1	82
WS4U-C2	59	33	5	3	4	ARL	2013	4600	168.4	80
WS4U-C2	69	33	6	3	5	ARL	2013	4700	192.6	93
WS4U-C2	38	33	7	3	3	ARL	2013	2500	185.7	92
WS4U-C2	85	33	8	3	5	ARL	2013	7200	222.7	104
WS4U-C2	117	33	9	3	3	ARL	2013	3600	129.4	61
WS4U-C2	16	33	10	3	5	ARL	2013	4000	130.4	60
WS4U-C2	47	33	11	3	0	ARL	2013	NA	70.5	32
WS4U-C2	10	33	12	3	5	ARL	2013	5800	157.8	72
WS4U-C2	21	34	1	3	4	ARL	2013	6800	167.7	83
WS4U-C2	44	34	2	3	5	ARL	2013	5600	147.7	65
WS4U-C2	122	34	3	3	5	ARL	2013	5200	230.4	106
WS4U-C2	55	34	4	3	5	ARL	2013	4100	146.4	73
WS4U-C2	27	34	5	3	4	ARL	2013	4700	107.8	51
WS4U-C2	127	34	6	3	5	ARL	2013	5700	163.5	79
WS4U-C2	23	34	7	3	5	ARL	2013	5200	165.7	76
WS4U-C2	9	34	8	3	5	ARL	2013	7000	177.5	82
WS4U-C2	96	34	9	3	5	ARL	2013	4900	212.9	103
WS4U-C2	128	34	10	3	5	ARL	2013	4600	145.6	69
WS4U-C2	138	34	11	3	4	ARL	2013	5500	154	72
WS4U-C2	22	34	12	3	5	ARL	2013	3700	156.7	70
WS4U-C2	29	35	1	3	5	ARL	2013	3600	163.2	73
WS4U-C2	33	35	2	3	4	ARL	2013	4900	132.5	68
WS4U-C2	46	35	3	3	5	ARL	2013	4800	199	97
WS4U-C2	41	35	4	3	3	ARL	2013	4600	170.9	78
WS4U-C2	104	35	5	3	4	ARL	2013	3200	145.6	68
WS4U-C2	124	35	6	3	5	ARL	2013	6400	178.4	84
WS4U-C2	110	35	7	3	5	ARL	2013	5500	226.3	106
WS4U-C2	28	35	8	3	4	ARL	2013	5900	113.3	50
WS4U-C2	37	35	9	3	2	ARL	2013	2300	78.2	34
WS4U-C2	87	35	10	3	5	ARL	2013	5300	126.7	58
WS4U-C2	4	35	11	3	4	ARL	2013	4600	126.8	60
WS4U-C2	81	35	12	3	5	ARL	2013	7800	180.4	86
WS4U-C2	108	36	1	3	5	ARL	2013	6800	143.8	65
WS4U-C2	25	36	2	3	0	ARL	2013	NA	NA	NA
WS4U-C2	78	36	3	3	5	ARL	2013	6000	186.1	91
WS4U-C2	1	36	4	3	5	ARL	2013	5100	182.7	84
WS4U-C2	90	36	5	3	4	ARL	2013	4900	153.3	72
WS4U-C2	140	36	6	3	5	ARL	2013	6000	173.8	80
WS4U-C2	126	36	7	3	5	ARL	2013	4600	178	90
WS4U-C2	30	36	8	3	3	ARL	2013	3200	117.1	60
WS4U-C2	35	36	9	3	4	ARL	2013	6800	140.7	65
WS4U-C2	94	36	10	3	4	ARL	2013	5600	180	82
WS4U-C2	115	36	11	3	5	ARL	2013	5700	171.9	81
WS4U-C2	62	36	12	3	5	ARL	2013	3600	214.9	104
WS4U-C2	106	37	1	4	5	ARL	2013	5100	115	58.3
WS4U-C2	111	37	2	4	4	ARL	2013	5300	162	78.6
WS4U-C2	37	37	3	4	5	ARL	2013	6800	152	76.7
WS4U-C2	103	37	4	4	4	ARL	2013	6500	160	83.1
WS4U-C2	104	37	5	4	4	ARL	2013	4500	131	67
WS4U-C2	84	37	6	4	5	ARL	2013	6100	161	76
WS4U-C2	19	37	7	4	5	ARL	2013	7800	178	89.5
WS4U-C2	31	37	8	4	3	ARL	2013	3300	232	129.6
WS4U-C2	92	37	9	4	5	ARL	2013	5200	244	116.6
WS4U-C2	89	37	10	4	5	ARL	2013	6500	227	107.8
WS4U-C2	107	37	11	4	5	ARL	2013	5400	199	102.3
WS4U-C2	21	37	12	4	5	ARL	2013	9500	149	74.5
WS4U-C2	27	38	1	4	4	ARL	2013	2500	278	105.4
WS4U-C2	105	38	2	4	5	ARL	2013	3700	241	117.5
WS4U-C2	143	38	3	4	4	ARL	2013	5700	244	117.9
WS4U-C2	132	38	4	4	1	ARL	2013	2500	254	130.3
WS4U-C2	102	38	5	4	3	ARL	2013	3000	161	83.7
WS4U-C2	94	38	6	4	5	ARL	2013	4000	204	99.3
WS4U-C2	139	38	7	4	5	ARL	2013	6300	163	81.3
WS4U-C2	135	38	8	4	4	ARL	2013	5000	257	128.3
WS4U-C2	61	38	9	4	4	ARL	2013	4700	251	114.5
WS4U-C2	45	38	10	4	5	ARL	2013	3600	217	109.2
WS4U-C2	87	38	11	4	5	ARL	2013	6100	203	101.8
WS4U-C2	112	38	12	4	5	ARL	2013	4500	178	90.7
WS4U-C2	46	39	1	4	5	ARL	2013	6400	275	142.1
WS4U-C2	69	39	2	4	5	ARL	2013	4100	292	145.9
WS4U-C2	47	39	3	4	0	ARL	2013	NA	NA	NA
WS4U-C2	90	39	4	4	3	ARL	2013	5900	179	92.3
WS4U-C2	48	39	5	4	4	ARL	2013	5900	201	107.1
WS4U-C2	101	39	6	4	5	ARL	2013	6800	281	132.9
WS4U-C2	141	39	7	4	5	ARL	2013	5000	221	109.6
WS4U-C2	78	39	8	4	4	ARL	2013	4100	174	82.8
WS4U-C2	65	39	9	4	2	ARL	2013	4200	227	111.3
WS4U-C2	97	39	10	4	5	ARL	2013	5500	211	109.6
WS4U-C2	60	39	11	4	5	ARL	2013	5900	217	108.1
WS4U-C2	55	39	12	4	4	ARL	2013	2300	244	127.3
WS4U-C2	24	40	1	4	5	ARL	2013	2400	209	110.9
WS4U-C2	62	40	2	4	5	ARL	2013	5400	222	115.8
WS4U-C2	42	40	3	4	4	ARL	2013	5000	180	87.9
WS4U-C2	100	40	4	4	4	ARL	2013	5100	179	97
WS4U-C2	76	40	5	4	4	ARL	2013	4300	272	128.4
WS4U-C2	116	40	6	4	5	ARL	2013	5900	199	95.1
WS4U-C2	128	40	7	4	4	ARL	2013	6400	222	106
WS4U-C2	136	40	8	4	4	ARL	2013	5000	171	81.2
WS4U-C2	44	40	9	4	3	ARL	2013	2500	184	81.6
WS4U-C2	81	40	10	4	4	ARL	2013	5600	184	85.3
WS4U-C2	63	40	11	4	5	ARL	2013	5400	218	100.7
WS4U-C2	120	40	12	4	5	ARL	2013	7800	209	104.7
WS4U-C2	7	41	1	4	5	ARL	2013	7000	208	104.4
WS4U-C2	115	41	2	4	5	ARL	2013	5400	152	83.7
WS4U-C2	43	41	3	4	5	ARL	2013	4200	132	68.3
WS4U-C2	67	41	4	4	4	ARL	2013	5800	196	99.2
WS4U-C2	12	41	5	4	5	ARL	2013	5500	193	100.4
WS4U-C2	129	41	6	4	5	ARL	2013	5800	174	87.7
WS4U-C2	91	41	7	4	5	ARL	2013	3700	203	105.3
WS4U-C2	16	41	8	4	5	ARL	2013	4600	137	63.1
WS4U-C2	99	41	9	4	4	ARL	2013	5800	190	87.5
WS4U-C2	127	41	10	4	5	ARL	2013	6800	173	89.2
WS4U-C2	13	41	11	4	4	ARL	2013	5900	204	96.6
WS4U-C2	28	41	12	4	4	ARL	2013	2300	248	120.8
WS4U-C2	33	42	1	4	5	ARL	2013	4200	200	100.8
WS4U-C2	86	42	2	4	5	ARL	2013	4100	186	112.2
WS4U-C2	138	42	3	4	4	ARL	2013	4600	237	116.1
WS4U-C2	121	42	4	4	5	ARL	2013	6300	251	128.3
WS4U-C2	23	42	5	4	2	ARL	2013	2800	119	67.2
WS4U-C2	30	42	6	4	5	ARL	2013	4700	164	93.3
WS4U-C2	131	42	7	4	5	ARL	2013	5400	221	107.4
WS4U-C2	5	42	8	4	4	ARL	2013	6400	211	105.4
WS4U-C2	93	42	9	4	5	ARL	2013	5900	210	100.2
WS4U-C2	133	42	10	4	5	ARL	2013	4500	165	81.6
WS4U-C2	59	42	11	4	5	ARL	2013	5300	254	119.8
WS4U-C2	2	42	12	4	5	ARL	2013	7200	189	91.7
WS4U-C2	144	43	1	4	5	ARL	2013	6900	157	87.4
WS4U-C2	15	43	2	4	5	ARL	2013	6700	243	121.3
WS4U-C2	17	43	3	4	5	ARL	2013	5100	197	109.1
WS4U-C2	3	43	4	4	3	ARL	2013	2900	159	83.4
WS4U-C2	66	43	5	4	4	ARL	2013	7100	216	106.1
WS4U-C2	26	43	6	4	5	ARL	2013	8700	211	101
WS4U-C2	10	43	7	4	5	ARL	2013	4300	200	94.3
WS4U-C2	29	43	8	4	5	ARL	2013	3100	144	70.4
WS4U-C2	51	43	9	4	2	ARL	2013	3900	144	71.2
WS4U-C2	123	43	10	4	4	ARL	2013	5900	135	69.3
WS4U-C2	41	43	11	4	5	ARL	2013	7000	218	105.2
WS4U-C2	96	43	12	4	5	ARL	2013	3900	215	107.1
WS4U-C2	38	44	1	4	3	ARL	2013	3200	241	75.2
WS4U-C2	98	44	2	4	5	ARL	2013	4000	174	89.3
WS4U-C2	52	44	3	4	5	ARL	2013	4400	194	100
WS4U-C2	34	44	4	4	5	ARL	2013	5100	193	91.3
WS4U-C2	83	44	5	4	5	ARL	2013	5200	159	75.2
WS4U-C2	57	44	6	4	5	ARL	2013	4600	180	91.6
WS4U-C2	70	44	7	4	5	ARL	2013	6200	203	95.7
WS4U-C2	71	44	8	4	5	ARL	2013	6300	138	64.2
WS4U-C2	11	44	9	4	2	ARL	2013	2000	179	37.3
WS4U-C2	79	44	10	4	5	ARL	2013	4900	170	80.2
WS4U-C2	72	44	11	4	5	ARL	2013	5800	125	58.7
WS4U-C2	122	44	12	4	5	ARL	2013	5900	193	95.3
WS4U-C2	36	45	1	4	5	ARL	2013	9600	NA	126.6
WS4U-C2	113	45	2	4	5	ARL	2013	5900	236	109.2
WS4U-C2	137	45	3	4	5	ARL	2013	5800	238	113.7
WS4U-C2	49	45	4	4	4	ARL	2013	6000	116	56.2
WS4U-C2	9	45	5	4	4	ARL	2013	5900	176	88.3
WS4U-C2	126	45	6	4	5	ARL	2013	5300	222	122.6
WS4U-C2	54	45	7	4	5	ARL	2013	6200	147	74.7
WS4U-C2	119	45	8	4	5	ARL	2013	4800	248	119.9
WS4U-C2	80	45	9	4	4	ARL	2013	5900	270	126.5
WS4U-C2	124	45	10	4	5	ARL	2013	5700	54	25.9
WS4U-C2	32	45	11	4	5	ARL	2013	6100	288	131.1
WS4U-C2	56	45	12	4	5	ARL	2013	3800	182	89.8
WS4U-C2	18	46	1	4	5	ARL	2013	3800	220	109.1
WS4U-C2	85	46	2	4	5	ARL	2013	5400	210	100.1
WS4U-C2	68	46	3	4	5	ARL	2013	7200	155	73.2
WS4U-C2	40	46	4	4	4	ARL	2013	7400	167	81
WS4U-C2	77	46	5	4	3	ARL	2013	3900	76	34.4
WS4U-C2	25	46	6	4	1	ARL	2013	NA	NA	NA
WS4U-C2	109	46	7	4	0	ARL	2013	NA	NA	NA
WS4U-C2	20	46	8	4	5	ARL	2013	4900	189	86.1
WS4U-C2	114	46	9	4	4	ARL	2013	2700	124	57.1
WS4U-C2	8	46	10	4	5	ARL	2013	6100	176	79.5
WS4U-C2	118	46	11	4	5	ARL	2013	4900	204	93.8
WS4U-C2	130	46	12	4	4	ARL	2013	8000	249	119.3
WS4U-C2	140	47	1	4	5	ARL	2013	6700	223	101.9
WS4U-C2	6	47	2	4	5	ARL	2013	5300	230	108.8
WS4U-C2	142	47	3	4	5	ARL	2013	5400	192	93.3
WS4U-C2	117	47	4	4	3	ARL	2013	3300	115	54.7
WS4U-C2	64	47	5	4	5	ARL	2013	5700	149	71.6
WS4U-C2	88	47	6	4	5	ARL	2013	7100	177	83.2
WS4U-C2	75	47	7	4	5	ARL	2013	6200	115	58.9
WS4U-C2	95	47	8	4	5	ARL	2013	3800	156	70.4
WS4U-C2	74	47	9	4	4	ARL	2013	4100	141	69.8
WS4U-C2	53	47	10	4	5	ARL	2013	8400	238	107.8
WS4U-C2	134	47	11	4	5	ARL	2013	4800	204	101.2
WS4U-C2	58	47	12	4	5	ARL	2013	3800	176	80.6
WS4U-C2	73	48	1	4	5	ARL	2013	4700	NA	143.1
WS4U-C2	35	48	2	4	5	ARL	2013	7700	182	89.2
WS4U-C2	108	48	3	4	5	ARL	2013	7000	172	81.2
WS4U-C2	1	48	4	4	5	ARL	2013	6900	213	108
WS4U-C2	125	48	5	4	4	ARL	2013	4500	143	73.1
WS4U-C2	39	48	6	4	4	ARL	2013	5900	166	89.6
WS4U-C2	4	48	7	4	4	ARL	2013	6000	208	113.7
WS4U-C2	22	48	8	4	5	ARL	2013	6500	171	89.1
WS4U-C2	82	48	9	4	2	ARL	2013	2300	160	75.5
WS4U-C2	14	48	10	4	5	ARL	2013	4000	214	95.1
WS4U-C2	110	48	11	4	5	ARL	2013	5700	210	103.7
WS4U-C2	50	48	12	4	5	ARL	2013	11200	275	138.8
WS4U-C2	39	1	1	1	5	MEAD	2012	2100	97	72
WS4U-C2	133	1	2	1	5	MEAD	2012	2300	82	62
WS4U-C2	42	1	3	1	5	MEAD	2012	3300	96	70
WS4U-C2	139	1	4	1	5	MEAD	2012	1500	78	61
WS4U-C2	8	1	5	1	5	MEAD	2012	2600	124	91
WS4U-C2	36	1	6	1	5	MEAD	2012	2900	74	57
WS4U-C2	62	1	7	1	5	MEAD	2012	3400	101	72
WS4U-C2	49	1	8	1	5	MEAD	2012	3200	81	58
WS4U-C2	142	1	9	1	5	MEAD	2012	2800	87	74
WS4U-C2	136	1	10	1	5	MEAD	2012	3300	75	55
WS4U-C2	29	1	11	1	5	MEAD	2012	2100	114	83
WS4U-C2	6	1	12	1	5	MEAD	2012	2100	98	77
WS4U-C2	16	1	13	1	5	MEAD	2012	2600	72	60
WS4U-C2	85	1	14	1	4	MEAD	2012	1800	90	71
WS4U-C2	15	1	15	1	5	MEAD	2012	2400	95	73
WS4U-C2	34	2	1	1	5	MEAD	2012	1000	61	46
WS4U-C2	84	2	2	1	5	MEAD	2012	2200	61	46
WS4U-C2	22	2	3	1	5	MEAD	2012	3100	79	57
WS4U-C2	126	2	4	1	5	MEAD	2012	2900	61	44
WS4U-C2	87	2	5	1	4	MEAD	2012	1500	88	68
WS4U-C2	18	2	6	1	5	MEAD	2012	2100	111	86
WS4U-C2	112	2	7	1	5	MEAD	2012	1800	82	70
WS4U-C2	122	2	8	1	5	MEAD	2012	1800	69	57
WS4U-C2	64	2	9	1	5	MEAD	2012	2700	80	61
WS4U-C2	17	2	10	1	5	MEAD	2012	2100	69	59
WS4U-C2	95	2	11	1	5	MEAD	2012	1100	90	68
WS4U-C2	69	2	12	1	5	MEAD	2012	1700	80	57
WS4U-C2	137	2	13	1	5	MEAD	2012	900	120	95
WS4U-C2	11	2	14	1	4	MEAD	2012	1400	79	60
WS4U-C2	119	2	15	1	5	MEAD	2012	1800	70	56
WS4U-C2	48	3	1	1	5	MEAD	2012	1500	90	77
WS4U-C2	141	3	2	1	5	MEAD	2012	1400	67	53
WS4U-C2	55	3	3	1	5	MEAD	2012	1800	106	75
WS4U-C2	101	3	4	1	4	MEAD	2012	2800	87	64
WS4U-C2	71	3	5	1	5	MEAD	2012	NA	91	67
WS4U-C2	78	3	6	1	5	MEAD	2012	3100	82	61
WS4U-C2	82	3	7	1	5	MEAD	2012	2800	81	66
WS4U-C2	90	3	8	1	5	MEAD	2012	3200	61	44
WS4U-C2	98	3	9	1	3	MEAD	2012	800	88	72
WS4U-C2	86	3	10	1	4	MEAD	2012	2600	63	53
WS4U-C2	63	3	11	1	4	MEAD	2012	1600	107	76
WS4U-C2	114	3	12	1	4	MEAD	2012	1800	110	81
WS4U-C2	113	3	13	1	5	MEAD	2012	2700	104	78
WS4U-C2	97	3	14	1	5	MEAD	2012	3800	107	73
WS4U-C2	37	3	15	1	4	MEAD	2012	2000	82	62
WS4U-C2	31	4	1	1	5	MEAD	2012	1800	83	61
WS4U-C2	107	4	2	1	5	MEAD	2012	1700	120	87
WS4U-C2	132	4	3	1	5	MEAD	2012	2200	102	72
WS4U-C2	83	4	4	1	4	MEAD	2012	2600	82	61
WS4U-C2	99	4	5	1	5	MEAD	2012	2500	NA	NA
WS4U-C2	5	4	6	1	5	MEAD	2012	2500	142	99
WS4U-C2	89	4	7	1	5	MEAD	2012	2100	158	111
WS4U-C2	53	4	8	1	5	MEAD	2012	3000	121	88
WS4U-C2	140	4	9	1	4	MEAD	2012	1800	81	65
WS4U-C2	88	4	10	1	5	MEAD	2012	2700	93	71
WS4U-C2	103	4	11	1	5	MEAD	2012	2500	125	90
WS4U-C2	24	4	12	1	5	MEAD	2012	2300	133	95
WS4U-C2	50	4	13	1	4	MEAD	2012	2800	95	67
WS4U-C2	68	4	14	1	5	MEAD	2012	2500	134	99
WS4U-C2	33	4	15	1	5	MEAD	2012	2300	154	115
WS4U-C2	75	5	1	1	5	MEAD	2012	2600	77	64
WS4U-C2	102	5	2	1	5	MEAD	2012	4200	88	64
WS4U-C2	46	5	3	1	5	MEAD	2012	2200	90	67
WS4U-C2	117	5	4	1	5	MEAD	2012	3200	94	68
WS4U-C2	61	5	5	1	5	MEAD	2012	2300	73	51
WS4U-C2	123	5	6	1	5	MEAD	2012	2900	92	72
WS4U-C2	77	5	7	1	4	MEAD	2012	2100	67	52
WS4U-C2	129	5	8	1	5	MEAD	2012	3400	65	52
WS4U-C2	52	5	9	1	4	MEAD	2012	2100	75	59
WS4U-C2	76	5	10	1	5	MEAD	2012	3600	85	60
WS4U-C2	27	5	11	1	5	MEAD	2012	2700	84	71
WS4U-C2	91	5	12	1	5	MEAD	2012	2400	87	69
WS4U-C2	30	5	13	1	5	MEAD	2012	2700	84	62
WS4U-C2	51	5	14	1	5	MEAD	2012	4000	NA	70
WS4U-C2	111	5	15	1	5	MEAD	2012	2100	90	72
WS4U-C2	72	6	1	1	4	MEAD	2012	2200	116	91
WS4U-C2	66	6	2	1	5	MEAD	2012	2800	185	138
WS4U-C2	96	6	3	1	5	MEAD	2012	3500	171	125
WS4U-C2	60	6	4	1	5	MEAD	2012	2800	100	68
WS4U-C2	43	6	5	1	5	MEAD	2012	2800	126	95
WS4U-C2	105	6	6	1	5	MEAD	2012	3200	121	98
WS4U-C2	127	6	7	1	5	MEAD	2012	1900	110	84
WS4U-C2	21	6	8	1	5	MEAD	2012	2000	134	101
WS4U-C2	32	6	9	1	5	MEAD	2012	2200	131	91
WS4U-C2	26	6	10	1	5	MEAD	2012	2500	90	66
WS4U-C2	104	6	11	1	5	MEAD	2012	2800	64	50
WS4U-C2	135	6	12	1	5	MEAD	2012	2900	104	75
WS4U-C2	41	6	13	1	5	MEAD	2012	4200	102	70
WS4U-C2	92	6	14	1	5	MEAD	2012	3100	88	65
WS4U-C2	94	6	15	1	5	MEAD	2012	2700	73	59
WS4U-C2	35	7	1	1	5	MEAD	2012	4100	138	103
WS4U-C2	106	7	2	1	5	MEAD	2012	3500	181	144
WS4U-C2	14	7	3	1	5	MEAD	2012	3700	184	129
WS4U-C2	1	7	4	1	5	MEAD	2012	4600	192	132
WS4U-C2	131	7	5	1	5	MEAD	2012	4000	200	140
WS4U-C2	9	7	6	1	5	MEAD	2012	4300	124	92
WS4U-C2	116	7	7	1	4	MEAD	2012	2500	114	84
WS4U-C2	56	7	8	1	5	MEAD	2012	3300	103	80
WS4U-C2	23	7	9	1	5	MEAD	2012	2200	117	90
WS4U-C2	79	7	10	1	5	MEAD	2012	2500	107	80
WS4U-C2	10	7	11	1	3	MEAD	2012	2900	90	72
WS4U-C2	44	7	12	1	5	MEAD	2012	2900	119	89
WS4U-C2	65	7	13	1	5	MEAD	2012	2500	127	100
WS4U-C2	134	7	14	1	5	MEAD	2012	1500	90	68
WS4U-C2	4	7	15	1	4	MEAD	2012	1700	113	92
WS4U-C2	74	8	1	1	5	MEAD	2012	1600	151	115
WS4U-C2	81	8	2	1	5	MEAD	2012	3800	104	77
WS4U-C2	110	8	3	1	5	MEAD	2012	2200	136	101
WS4U-C2	73	8	4	1	5	MEAD	2012	2300	150	111
WS4U-C2	54	8	5	1	5	MEAD	2012	2400	132	96
WS4U-C2	108	8	6	1	5	MEAD	2012	1600	105	77
WS4U-C2	138	8	7	1	5	MEAD	2012	1800	132	98
WS4U-C2	130	8	8	1	5	MEAD	2012	2600	112	85
WS4U-C2	80	8	9	1	5	MEAD	2012	1800	149	116
WS4U-C2	100	8	10	1	4	MEAD	2012	1900	106	79
WS4U-C2	144	8	11	1	2	MEAD	2012	800	107	81
WS4U-C2	120	8	12	1	5	MEAD	2012	2600	112	80
WS4U-C2	13	8	13	1	4	MEAD	2012	2400	84	60
WS4U-C2	19	8	14	1	5	MEAD	2012	2000	112	85
WS4U-C2	93	8	15	1	5	MEAD	2012	3400	103	80
WS4U-C2	124	9	1	1	5	MEAD	2012	3700	178	122
WS4U-C2	121	9	2	1	5	MEAD	2012	3300	137	99
WS4U-C2	2	9	3	1	5	MEAD	2012	2800	132	93
WS4U-C2	67	9	4	1	5	MEAD	2012	1900	143	110
WS4U-C2	59	9	5	1	5	MEAD	2012	3500	167	120
WS4U-C2	20	9	6	1	5	MEAD	2012	3200	138	101
WS4U-C2	58	9	7	1	5	MEAD	2012	2800	163	122
WS4U-C2	143	9	8	1	5	MEAD	2012	3300	135	91
WS4U-C2	7	9	9	1	5	MEAD	2012	2500	144	106
WS4U-C2	57	9	10	1	5	MEAD	2012	2700	149	114
WS4U-C2	118	9	11	1	3	MEAD	2012	1700	116	84
WS4U-C2	115	9	12	1	5	MEAD	2012	3200	167	119
WS4U-C2	12	9	13	1	5	MEAD	2012	2600	103	74
WS4U-C2	28	9	14	1	5	MEAD	2012	1200	146	110
WS4U-C2	3	9	15	1	5	MEAD	2012	2400	116	90
WS4U-C2	70	10	1	1	3	MEAD	2012	2400	67	46
WS4U-C2	45	10	2	1	5	MEAD	2012	2000	101	68
WS4U-C2	125	10	3	1	5	MEAD	2012	1800	82	64
WS4U-C2	40	10	4	1	5	MEAD	2012	2800	118	81
WS4U-C2	38	10	5	1	5	MEAD	2012	1500	124	97
WS4U-C2	50	11	1	2	5	MEAD	2012	1900	110	83
WS4U-C2	34	11	2	2	4	MEAD	2012	2000	119	85
WS4U-C2	37	11	3	2	5	MEAD	2012	600	76	56
WS4U-C2	135	11	4	2	2	MEAD	2012	1300	82	62
WS4U-C2	58	11	5	2	4	MEAD	2012	1700	93	69
WS4U-C2	39	11	6	2	1	MEAD	2012	400	51	39
WS4U-C2	96	11	7	2	0	MEAD	2012	NA	NA	NA
WS4U-C2	92	11	8	2	0	MEAD	2012	NA	NA	NA
WS4U-C2	143	11	9	2	0	MEAD	2012	NA	NA	NA
WS4U-C2	23	11	10	2	4	MEAD	2012	1800	130	99
WS4U-C2	91	11	11	2	0	MEAD	2012	200	NA	NA
WS4U-C2	71	11	12	2	1	MEAD	2012	300	124	94
WS4U-C2	26	11	13	2	2	MEAD	2012	400	112	93
WS4U-C2	90	11	14	2	3	MEAD	2012	1700	182	132
WS4U-C2	10	11	15	2	5	MEAD	2012	2300	185	144
WS4U-C2	93	12	1	2	5	MEAD	2012	2100	111	76
WS4U-C2	6	12	2	2	5	MEAD	2012	1300	96	75
WS4U-C2	76	12	3	2	5	MEAD	2012	3300	139	95
WS4U-C2	83	12	4	2	5	MEAD	2012	3400	113	82
WS4U-C2	104	12	5	2	4	MEAD	2012	2000	114	79
WS4U-C2	97	12	6	2	5	MEAD	2012	3100	126	89
WS4U-C2	110	12	7	2	5	MEAD	2012	2900	127	94
WS4U-C2	46	12	8	2	5	MEAD	2012	2200	87	63
WS4U-C2	79	12	9	2	5	MEAD	2012	2600	153	110
WS4U-C2	40	12	10	2	5	MEAD	2012	2600	106	75
WS4U-C2	77	12	11	2	2	MEAD	2012	1100	70	53
WS4U-C2	43	12	12	2	4	MEAD	2012	2200	104	77
WS4U-C2	22	12	13	2	4	MEAD	2012	1400	78	54
WS4U-C2	140	12	14	2	2	MEAD	2012	1000	80	61
WS4U-C2	137	12	15	2	2	MEAD	2012	700	97	69
WS4U-C2	3	13	1	2	5	MEAD	2012	1800	87	70
WS4U-C2	44	13	2	2	5	MEAD	2012	2400	105	71
WS4U-C2	141	13	3	2	5	MEAD	2012	2900	105	72
WS4U-C2	85	13	4	2	5	MEAD	2012	2100	109	79
WS4U-C2	107	13	5	2	4	MEAD	2012	2300	96	68
WS4U-C2	111	13	6	2	5	MEAD	2012	3900	137	92
WS4U-C2	101	13	7	2	5	MEAD	2012	2800	116	86
WS4U-C2	142	13	8	2	5	MEAD	2012	2800	105	78
WS4U-C2	73	13	9	2	5	MEAD	2012	1700	95	64
WS4U-C2	16	13	10	2	5	MEAD	2012	2400	79	55
WS4U-C2	74	13	11	2	5	MEAD	2012	1300	93	71
WS4U-C2	42	13	12	2	5	MEAD	2012	2200	96	73
WS4U-C2	78	13	13	2	5	MEAD	2012	3600	130	87
WS4U-C2	12	13	14	2	5	MEAD	2012	2100	117	80
WS4U-C2	102	13	15	2	5	MEAD	2012	3100	89	63
WS4U-C2	18	14	1	2	5	MEAD	2012	2500	129	105
WS4U-C2	136	14	2	2	5	MEAD	2012	2500	143	103
WS4U-C2	29	14	3	2	5	MEAD	2012	2300	156	109
WS4U-C2	28	14	4	2	4	MEAD	2012	1200	123	90
WS4U-C2	81	14	5	2	5	MEAD	2012	2600	102	72
WS4U-C2	120	14	6	2	5	MEAD	2012	1800	159	115
WS4U-C2	84	14	7	2	5	MEAD	2012	1800	128	94
WS4U-C2	67	14	8	2	5	MEAD	2012	2100	139	107
WS4U-C2	49	14	9	2	1	MEAD	2012	1100	115	86
WS4U-C2	33	14	10	2	5	MEAD	2012	3100	161	115
WS4U-C2	41	14	11	2	5	MEAD	2012	3700	85	63
WS4U-C2	117	14	12	2	5	MEAD	2012	2500	110	75
WS4U-C2	133	14	13	2	5	MEAD	2012	1700	104	79
WS4U-C2	100	14	14	2	3	MEAD	2012	1200	97	70
WS4U-C2	19	14	15	2	5	MEAD	2012	2100	126	95
WS4U-C2	32	15	1	2	5	MEAD	2012	1500	81	66
WS4U-C2	126	15	2	2	5	MEAD	2012	1400	65	53
WS4U-C2	54	15	3	2	5	MEAD	2012	1700	79	55
WS4U-C2	64	15	4	2	5	MEAD	2012	1900	109	84
WS4U-C2	4	15	5	2	5	MEAD	2012	2900	111	77
WS4U-C2	2	15	6	2	5	MEAD	2012	3000	97	71
WS4U-C2	17	15	7	2	5	MEAD	2012	3500	124	87
WS4U-C2	121	15	8	2	5	MEAD	2012	2000	107	83
WS4U-C2	57	15	9	2	5	MEAD	2012	2000	135	97
WS4U-C2	134	15	10	2	4	MEAD	2012	1800	92	65
WS4U-C2	30	15	11	2	5	MEAD	2012	2800	89	68
WS4U-C2	87	15	12	2	4	MEAD	2012	1200	121	88
WS4U-C2	7	15	13	2	5	MEAD	2012	2400	122	85
WS4U-C2	129	15	14	2	5	MEAD	2012	1700	96	67
WS4U-C2	27	15	15	2	3	MEAD	2012	1100	90	85
WS4U-C2	113	16	1	2	5	MEAD	2012	2600	107	74
WS4U-C2	21	16	2	2	5	MEAD	2012	2000	96	67
WS4U-C2	9	16	3	2	5	MEAD	2012	2500	108	69
WS4U-C2	20	16	4	2	5	MEAD	2012	2400	106	77
WS4U-C2	1	16	5	2	4	MEAD	2012	2500	136	85
WS4U-C2	38	16	6	2	5	MEAD	2012	2000	99	63
WS4U-C2	86	16	7	2	5	MEAD	2012	2100	94	64
WS4U-C2	56	16	8	2	5	MEAD	2012	2500	109	73
WS4U-C2	99	16	9	2	5	MEAD	2012	1500	99	66
WS4U-C2	127	16	10	2	5	MEAD	2012	3200	113	79
WS4U-C2	48	16	11	2	5	MEAD	2012	1900	108	73
WS4U-C2	116	16	12	2	5	MEAD	2012	2600	113	73
WS4U-C2	70	16	13	2	5	MEAD	2012	2400	141	86
WS4U-C2	132	16	14	2	5	MEAD	2012	2300	83	52
WS4U-C2	94	16	15	2	5	MEAD	2012	500	92	65
WS4U-C2	115	17	1	2	5	MEAD	2012	3200	70	47
WS4U-C2	80	17	2	2	4	MEAD	2012	1300	72	46
WS4U-C2	31	17	3	2	5	MEAD	2012	2000	79	53
WS4U-C2	144	17	4	2	4	MEAD	2012	1200	65	40
WS4U-C2	59	17	5	2	4	MEAD	2012	2000	92	58
WS4U-C2	95	17	6	2	5	MEAD	2012	900	81	55
WS4U-C2	82	17	7	2	5	MEAD	2012	1900	94	65
WS4U-C2	75	17	8	2	5	MEAD	2012	2100	62	40
WS4U-C2	106	17	9	2	5	MEAD	2012	2700	78	54
WS4U-C2	53	17	10	2	5	MEAD	2012	3200	99	67
WS4U-C2	5	17	11	2	5	MEAD	2012	2300	69	47
WS4U-C2	11	17	12	2	5	MEAD	2012	3100	59	39
WS4U-C2	36	17	13	2	5	MEAD	2012	3600	114	76
WS4U-C2	118	17	14	2	5	MEAD	2012	1700	77	47
WS4U-C2	55	17	15	2	5	MEAD	2012	1000	51	35
WS4U-C2	51	18	1	2	5	MEAD	2012	1700	106	74
WS4U-C2	88	18	2	2	5	MEAD	2012	2200	158	110
WS4U-C2	98	18	3	2	5	MEAD	2012	1800	98	67
WS4U-C2	14	18	4	2	5	MEAD	2012	3100	135	92
WS4U-C2	52	18	5	2	5	MEAD	2012	1800	144	100
WS4U-C2	89	18	6	2	5	MEAD	2012	1900	179	120
WS4U-C2	15	18	7	2	5	MEAD	2012	2400	144	96
WS4U-C2	131	18	8	2	5	MEAD	2012	2900	192	132
WS4U-C2	125	18	9	2	5	MEAD	2012	1400	134	93
WS4U-C2	122	18	10	2	5	MEAD	2012	2600	154	104
WS4U-C2	66	18	11	2	5	MEAD	2012	2200	197	130
WS4U-C2	61	18	12	2	5	MEAD	2012	2200	137	88
WS4U-C2	69	18	13	2	5	MEAD	2012	3100	122	74
WS4U-C2	65	18	14	2	5	MEAD	2012	2800	143	96
WS4U-C2	138	18	15	2	5	MEAD	2012	1600	148	101
WS4U-C2	72	19	1	2	3	MEAD	2012	1700	161	114
WS4U-C2	114	19	2	2	2	MEAD	2012	1400	77	53
WS4U-C2	123	19	3	2	5	MEAD	2012	2400	94	65
WS4U-C2	112	19	4	2	5	MEAD	2012	2000	122	79
WS4U-C2	60	19	5	2	5	MEAD	2012	1900	111	73
WS4U-C2	24	19	6	2	5	MEAD	2012	2200	153	103
WS4U-C2	130	19	7	2	5	MEAD	2012	2000	168	118
WS4U-C2	8	19	8	2	5	MEAD	2012	1700	149	100
WS4U-C2	124	19	9	2	5	MEAD	2012	2300	116	74
WS4U-C2	62	19	10	2	5	MEAD	2012	2200	147	96
WS4U-C2	68	19	11	2	5	MEAD	2012	1600	130	88
WS4U-C2	63	19	12	2	5	MEAD	2012	1800	107	70
WS4U-C2	45	19	13	2	5	MEAD	2012	2500	159	102
WS4U-C2	108	19	14	2	5	MEAD	2012	2000	112	69
WS4U-C2	128	19	15	2	5	MEAD	2012	1300	105	70
WS4U-C2	13	20	1	2	5	MEAD	2012	2300	112	77
WS4U-C2	139	20	2	2	5	MEAD	2012	1800	94	64
WS4U-C2	103	20	3	2	5	MEAD	2012	1500	103	69
WS4U-C2	119	20	4	2	5	MEAD	2012	1700	116	76
WS4U-C2	35	20	5	2	5	MEAD	2012	2100	118	79
WS4U-C2	105	20	6	2	5	MEAD	2012	2000	91	61
WS4U-C2	95	21	1	3	5	MEAD	2012	1600	53	37
WS4U-C2	83	21	2	3	5	MEAD	2012	2600	70	46
WS4U-C2	4	21	3	3	5	MEAD	2012	2600	73	53
WS4U-C2	51	21	4	3	5	MEAD	2012	2000	83	57
WS4U-C2	30	21	5	3	4	MEAD	2012	1400	59	42
WS4U-C2	2	21	6	3	4	MEAD	2012	1800	70	46
WS4U-C2	113	21	7	3	5	MEAD	2012	2700	110	70
WS4U-C2	11	21	8	3	5	MEAD	2012	2900	100	79
WS4U-C2	23	21	9	3	5	MEAD	2012	1700	85	59
WS4U-C2	27	21	10	3	2	MEAD	2012	1000	82	57
WS4U-C2	86	21	11	3	5	MEAD	2012	2400	97	67
WS4U-C2	115	21	12	3	5	MEAD	2012	2300	66	42
WS4U-C2	50	21	13	3	5	MEAD	2012	3300	118	77
WS4U-C2	107	21	14	3	5	MEAD	2012	3600	80	50
WS4U-C2	58	21	15	3	5	MEAD	2012	2200	78	42
WS4U-C2	98	22	1	3	4	MEAD	2012	1800	103	71
WS4U-C2	72	22	2	3	5	MEAD	2012	1800	112	72
WS4U-C2	124	22	3	3	5	MEAD	2012	2700	117	72
WS4U-C2	90	22	4	3	5	MEAD	2012	2000	106	80
WS4U-C2	53	22	5	3	5	MEAD	2012	2600	104	70
WS4U-C2	63	22	6	3	5	MEAD	2012	1900	80	50
WS4U-C2	133	22	7	3	5	MEAD	2012	1800	116	77
WS4U-C2	104	22	8	3	5	MEAD	2012	1700	98	67
WS4U-C2	108	22	9	3	4	MEAD	2012	1600	93	63
WS4U-C2	89	22	10	3	5	MEAD	2012	1700	117	76
WS4U-C2	142	22	11	3	3	MEAD	2012	1300	82	55
WS4U-C2	103	22	12	3	5	MEAD	2012	1700	104	66
WS4U-C2	136	22	13	3	4	MEAD	2012	2300	109	74
WS4U-C2	39	22	14	3	4	MEAD	2012	1000	77	52
WS4U-C2	20	22	15	3	5	MEAD	2012	2000	89	56
WS4U-C2	38	23	1	3	5	MEAD	2012	1300	99	68
WS4U-C2	13	23	2	3	5	MEAD	2012	2900	135	89
WS4U-C2	8	23	3	3	5	MEAD	2012	2600	140	90
WS4U-C2	34	23	4	3	3	MEAD	2012	2100	103	67
WS4U-C2	77	23	5	3	4	MEAD	2012	1500	117	77
WS4U-C2	117	23	6	3	5	MEAD	2012	2800	167	116
WS4U-C2	76	23	7	3	5	MEAD	2012	3200	155	103
WS4U-C2	138	23	8	3	5	MEAD	2012	2200	123	89
WS4U-C2	14	23	9	3	4	MEAD	2012	1700	206	140
WS4U-C2	112	23	10	3	5	MEAD	2012	2200	117	82
WS4U-C2	69	23	11	3	5	MEAD	2012	2200	127	86
WS4U-C2	66	23	12	3	5	MEAD	2012	2400	149	97
WS4U-C2	9	23	13	3	4	MEAD	2012	2300	124	80
WS4U-C2	44	23	14	3	5	MEAD	2012	2500	113	73
WS4U-C2	101	23	15	3	5	MEAD	2012	2800	129	83
WS4U-C2	35	24	1	3	5	MEAD	2012	2800	178	120
WS4U-C2	94	24	2	3	5	MEAD	2012	1700	130	101
WS4U-C2	135	24	3	3	4	MEAD	2012	1900	142	90
WS4U-C2	131	24	4	3	3	MEAD	2012	2000	109	71
WS4U-C2	43	24	5	3	5	MEAD	2012	2400	71	66
WS4U-C2	5	24	6	3	5	MEAD	2012	2000	174	119
WS4U-C2	144	24	7	3	4	MEAD	2012	1300	89	62
WS4U-C2	78	24	8	3	5	MEAD	2012	2300	162	111
WS4U-C2	45	24	9	3	5	MEAD	2012	2300	160	100
WS4U-C2	36	24	10	3	5	MEAD	2012	2800	119	82
WS4U-C2	62	24	11	3	5	MEAD	2012	3500	207	144
WS4U-C2	40	24	12	3	5	MEAD	2012	2900	147	98
WS4U-C2	121	24	13	3	5	MEAD	2012	2600	153	103
WS4U-C2	64	24	14	3	5	MEAD	2012	2800	150	105
WS4U-C2	16	24	15	3	5	MEAD	2012	1700	122	82
WS4U-C2	37	25	1	3	4	MEAD	2012	1500	115	82
WS4U-C2	91	25	2	3	4	MEAD	2012	1700	136	93
WS4U-C2	137	25	3	3	5	MEAD	2012	1800	137	90
WS4U-C2	56	25	4	3	5	MEAD	2012	2800	132	82
WS4U-C2	55	25	5	3	5	MEAD	2012	2500	157	108
WS4U-C2	120	25	6	3	1	MEAD	2012	700	122	80
WS4U-C2	85	25	7	3	5	MEAD	2012	3300	148	94
WS4U-C2	123	25	8	3	5	MEAD	2012	3200	123	85
WS4U-C2	6	25	9	3	5	MEAD	2012	1800	123	87
WS4U-C2	105	25	10	3	5	MEAD	2012	2500	128	89
WS4U-C2	102	25	11	3	5	MEAD	2012	2400	140	91
WS4U-C2	1	25	12	3	5	MEAD	2012	3300	171	111
WS4U-C2	46	25	13	3	5	MEAD	2012	3600	128	81
WS4U-C2	140	25	14	3	5	MEAD	2012	2000	126	82
WS4U-C2	65	25	15	3	5	MEAD	2012	2300	112	69
WS4U-C2	110	26	1	3	5	MEAD	2012	1300	102	71
WS4U-C2	29	26	2	3	5	MEAD	2012	2200	85	67
WS4U-C2	88	26	3	3	5	MEAD	2012	2000	106	74
WS4U-C2	28	26	4	3	4	MEAD	2012	1300	118	84
WS4U-C2	129	26	5	3	5	MEAD	2012	2700	95	62
WS4U-C2	18	26	6	3	5	MEAD	2012	2500	138	94
WS4U-C2	15	26	7	3	5	MEAD	2012	2200	125	86
WS4U-C2	74	26	8	3	2	MEAD	2012	700	67	46
WS4U-C2	12	26	9	3	5	MEAD	2012	2400	97	67
WS4U-C2	48	26	10	3	5	MEAD	2012	2500	151	106
WS4U-C2	32	26	11	3	5	MEAD	2012	2500	119	79
WS4U-C2	100	26	12	3	5	MEAD	2012	2300	91	60
WS4U-C2	3	26	13	3	5	MEAD	2012	2400	164	113
WS4U-C2	68	26	14	3	5	MEAD	2012	2800	140	89
WS4U-C2	84	26	15	3	5	MEAD	2012	1600	136	91
WS4U-C2	106	27	1	3	4	MEAD	2012	1100	62	43
WS4U-C2	33	27	2	3	5	MEAD	2012	2500	88	58
WS4U-C2	79	27	3	3	5	MEAD	2012	2300	66	43
WS4U-C2	130	27	4	3	5	MEAD	2012	2400	74	55
WS4U-C2	67	27	5	3	5	MEAD	2012	2000	71	48
WS4U-C2	119	27	6	3	5	MEAD	2012	3300	88	58
WS4U-C2	75	27	7	3	5	MEAD	2012	2200	57	36
WS4U-C2	125	27	8	3	5	MEAD	2012	1800	82	57
WS4U-C2	61	27	9	3	5	MEAD	2012	2800	68	42
WS4U-C2	87	27	10	3	5	MEAD	2012	1700	67	43
WS4U-C2	80	27	11	3	4	MEAD	2012	1000	44	28
WS4U-C2	70	27	12	3	5	MEAD	2012	2400	61	37
WS4U-C2	93	27	13	3	5	MEAD	2012	2400	58	44
WS4U-C2	122	27	14	3	5	MEAD	2012	2800	104	67
WS4U-C2	52	27	15	3	5	MEAD	2012	900	65	42
WS4U-C2	26	28	1	3	5	MEAD	2012	2200	135	94
WS4U-C2	41	28	2	3	5	MEAD	2012	3000	179	115
WS4U-C2	7	28	3	3	5	MEAD	2012	2200	150	103
WS4U-C2	114	28	4	3	4	MEAD	2012	2100	112	76
WS4U-C2	99	28	5	3	5	MEAD	2012	2400	135	90
WS4U-C2	42	28	6	3	5	MEAD	2012	1700	164	116
WS4U-C2	96	28	7	3	5	MEAD	2012	2500	123	88
WS4U-C2	111	28	8	3	5	MEAD	2012	3400	131	84
WS4U-C2	126	28	9	3	5	MEAD	2012	2400	137	95
WS4U-C2	141	28	10	3	5	MEAD	2012	2300	141	97
WS4U-C2	10	28	11	3	5	MEAD	2012	3300	154	96
WS4U-C2	31	28	12	3	5	MEAD	2012	800	138	98
WS4U-C2	92	28	13	3	4	MEAD	2012	3500	176	115
WS4U-C2	24	28	14	3	5	MEAD	2012	2800	133	88
WS4U-C2	132	28	15	3	4	MEAD	2012	1200	108	74
WS4U-C2	21	29	1	3	5	MEAD	2012	1800	140	98
WS4U-C2	97	29	2	3	5	MEAD	2012	2800	160	104
WS4U-C2	139	29	3	3	5	MEAD	2012	1700	129	86
WS4U-C2	60	29	4	3	5	MEAD	2012	1300	96	64
WS4U-C2	118	29	5	3	4	MEAD	2012	1700	152	106
WS4U-C2	71	29	6	3	5	MEAD	2012	2300	108	74
WS4U-C2	54	29	7	3	5	MEAD	2012	2500	122	78
WS4U-C2	22	29	8	3	5	MEAD	2012	3100	112	72
WS4U-C2	143	29	9	3	5	MEAD	2012	2300	95	68
WS4U-C2	17	29	10	3	5	MEAD	2012	2400	168	117
WS4U-C2	73	29	11	3	5	MEAD	2012	2100	123	76
WS4U-C2	134	29	12	3	5	MEAD	2012	2000	114	80
WS4U-C2	57	29	13	3	5	MEAD	2012	2200	131	83
WS4U-C2	49	29	14	3	2	MEAD	2012	1100	120	81
WS4U-C2	82	29	15	3	5	MEAD	2012	2200	132	89
WS4U-C2	81	30	1	3	5	MEAD	2012	2400	183	129
WS4U-C2	127	30	2	3	5	MEAD	2012	1800	118	84
WS4U-C2	19	30	3	3	5	MEAD	2012	2100	156	102
WS4U-C2	59	30	4	3	5	MEAD	2012	2100	144	104
WS4U-C2	99	31	1	4	5	MEAD	2012	1800	62	41
WS4U-C2	93	31	2	4	5	MEAD	2012	1700	64	44
WS4U-C2	52	31	3	4	5	MEAD	2012	900	56	38
WS4U-C2	74	31	4	4	5	MEAD	2012	1700	56	38
WS4U-C2	113	31	5	4	5	MEAD	2012	2100	62	39
WS4U-C2	98	31	6	4	5	MEAD	2012	1900	64	46
WS4U-C2	118	31	7	4	5	MEAD	2012	1900	60	39
WS4U-C2	124	31	8	4	5	MEAD	2012	2500	98	72
WS4U-C2	103	31	9	4	5	MEAD	2012	2300	75	52
WS4U-C2	121	31	10	4	5	MEAD	2012	1900	76	49
WS4U-C2	18	31	11	4	5	MEAD	2012	2400	94	76
WS4U-C2	119	31	12	4	5	MEAD	2012	2300	88	58
WS4U-C2	97	31	13	4	5	MEAD	2012	3000	102	67
WS4U-C2	96	31	14	4	5	MEAD	2012	2200	90	61
WS4U-C2	60	31	15	4	5	MEAD	2012	2200	82	56
WS4U-C2	104	32	1	4	5	MEAD	2012	1900	134	92
WS4U-C2	85	32	2	4	5	MEAD	2012	1400	112	86
WS4U-C2	62	32	3	4	5	MEAD	2012	2000	163	107
WS4U-C2	43	32	4	4	5	MEAD	2012	1500	181	127
WS4U-C2	29	32	5	4	5	MEAD	2012	1500	100	68
WS4U-C2	114	32	6	4	5	MEAD	2012	1500	144	98
WS4U-C2	40	32	7	4	5	MEAD	2012	2400	220	150
WS4U-C2	34	32	8	4	5	MEAD	2012	1900	159	114
WS4U-C2	17	32	9	4	5	MEAD	2012	1900	98	68
WS4U-C2	89	32	10	4	5	MEAD	2012	2200	175	118
WS4U-C2	54	32	11	4	5	MEAD	2012	2400	161	108
WS4U-C2	61	32	12	4	5	MEAD	2012	800	124	79
WS4U-C2	87	32	13	4	5	MEAD	2012	700	134	90
WS4U-C2	33	32	14	4	5	MEAD	2012	2000	159	111
WS4U-C2	107	32	15	4	5	MEAD	2012	2300	167	108
WS4U-C2	46	33	1	4	5	MEAD	2012	1300	133	97
WS4U-C2	41	33	2	4	5	MEAD	2012	2500	180	119
WS4U-C2	12	33	3	4	5	MEAD	2012	2300	118	82
WS4U-C2	6	33	4	4	5	MEAD	2012	2100	132	89
WS4U-C2	111	33	5	4	5	MEAD	2012	3300	143	100
WS4U-C2	10	33	6	4	5	MEAD	2012	3200	164	112
WS4U-C2	7	33	7	4	5	MEAD	2012	1500	105	73
WS4U-C2	78	33	8	4	5	MEAD	2012	2300	174	121
WS4U-C2	125	33	9	4	5	MEAD	2012	800	69	52
WS4U-C2	130	33	10	4	5	MEAD	2012	1700	144	101
WS4U-C2	63	33	11	4	5	MEAD	2012	1900	154	102
WS4U-C2	95	33	12	4	5	MEAD	2012	1500	120	83
WS4U-C2	102	33	13	4	5	MEAD	2012	3800	108	69
WS4U-C2	73	33	14	4	5	MEAD	2012	2000	110	71
WS4U-C2	86	33	15	4	5	MEAD	2012	3200	107	73
WS4U-C2	122	34	1	4	5	MEAD	2012	1100	127	91
WS4U-C2	4	34	2	4	5	MEAD	2012	1200	123	92
WS4U-C2	117	34	3	4	5	MEAD	2012	700	131	86
WS4U-C2	72	34	4	4	5	MEAD	2012	1800	133	90
WS4U-C2	67	34	5	4	5	MEAD	2012	2000	146	102
WS4U-C2	105	34	6	4	5	MEAD	2012	3300	132	91
WS4U-C2	82	34	7	4	5	MEAD	2012	1400	106	73
WS4U-C2	134	34	8	4	5	MEAD	2012	2300	149	107
WS4U-C2	59	34	9	4	5	MEAD	2012	2100	104	73
WS4U-C2	129	34	10	4	5	MEAD	2012	2600	132	90
WS4U-C2	123	34	11	4	5	MEAD	2012	1600	133	90
WS4U-C2	16	34	12	4	5	MEAD	2012	2400	144	91
WS4U-C2	56	34	13	4	5	MEAD	2012	2500	151	97
WS4U-C2	84	34	14	4	5	MEAD	2012	900	111	78
WS4U-C2	5	34	15	4	5	MEAD	2012	1300	140	93
WS4U-C2	28	35	1	4	5	MEAD	2012	900	52	39
WS4U-C2	83	35	2	4	5	MEAD	2012	2000	56	38
WS4U-C2	55	35	3	4	5	MEAD	2012	1800	49	34
WS4U-C2	15	35	4	4	5	MEAD	2012	2100	66	45
WS4U-C2	79	35	5	4	5	MEAD	2012	2200	63	40
WS4U-C2	38	35	6	4	5	MEAD	2012	2000	96	63
WS4U-C2	75	35	7	4	5	MEAD	2012	1100	35	24
WS4U-C2	9	35	8	4	5	MEAD	2012	1800	57	38
WS4U-C2	26	35	9	4	5	MEAD	2012	2600	72	46
WS4U-C2	48	35	10	4	5	MEAD	2012	2300	60	43
WS4U-C2	13	35	11	4	5	MEAD	2012	2800	94	62
WS4U-C2	57	35	12	4	5	MEAD	2012	2400	53	36
WS4U-C2	51	35	13	4	5	MEAD	2012	1600	63	60
WS4U-C2	65	35	14	4	5	MEAD	2012	3100	67	48
WS4U-C2	120	35	15	4	5	MEAD	2012	1200	54	38
WS4U-C2	58	36	1	4	5	MEAD	2012	700	85	61
WS4U-C2	133	36	2	4	5	MEAD	2012	1200	182	116
WS4U-C2	8	36	3	4	5	MEAD	2012	1400	134	92
WS4U-C2	69	36	4	4	5	MEAD	2012	2100	172	118
WS4U-C2	108	36	5	4	5	MEAD	2012	2100	173	118
WS4U-C2	126	36	6	4	5	MEAD	2012	1300	162	124
WS4U-C2	100	36	7	4	5	MEAD	2012	2100	90	88
WS4U-C2	42	36	8	4	5	MEAD	2012	1800	203	139
WS4U-C2	138	36	9	4	5	MEAD	2012	400	117	85
WS4U-C2	139	36	10	4	5	MEAD	2012	1500	137	97
WS4U-C2	11	36	11	4	5	MEAD	2012	2200	188	134
WS4U-C2	32	36	12	4	5	MEAD	2012	2200	137	96
WS4U-C2	132	36	13	4	5	MEAD	2012	2100	170	117
WS4U-C2	144	36	14	4	5	MEAD	2012	1500	180	127
WS4U-C2	92	36	15	4	5	MEAD	2012	2300	141	97
WS4U-C2	31	37	1	4	5	MEAD	2012	800	96	71
WS4U-C2	24	37	2	4	5	MEAD	2012	2500	104	72
WS4U-C2	135	37	3	4	5	MEAD	2012	2700	101	69
WS4U-C2	27	37	4	4	5	MEAD	2012	1900	127	88
WS4U-C2	71	37	5	4	5	MEAD	2012	1800	126	87
WS4U-C2	49	37	6	4	5	MEAD	2012	2500	142	95
WS4U-C2	115	37	7	4	5	MEAD	2012	2400	159	111
WS4U-C2	68	37	8	4	5	MEAD	2012	2200	148	102
WS4U-C2	44	37	9	4	5	MEAD	2012	1800	141	97
WS4U-C2	3	37	10	4	5	MEAD	2012	2000	103	72
WS4U-C2	50	37	11	4	5	MEAD	2012	2700	182	124
WS4U-C2	94	37	12	4	5	MEAD	2012	2100	166	117
WS4U-C2	88	37	13	4	5	MEAD	2012	1300	98	67
WS4U-C2	23	37	14	4	5	MEAD	2012	1900	121	81
WS4U-C2	66	37	15	4	5	MEAD	2012	3100	170	109
WS4U-C2	36	38	1	4	5	MEAD	2012	1300	118	83
WS4U-C2	128	38	2	4	5	MEAD	2012	1800	114	80
WS4U-C2	136	38	3	4	5	MEAD	2012	2800	138	96
WS4U-C2	2	38	4	4	5	MEAD	2012	2000	146	98
WS4U-C2	14	38	5	4	5	MEAD	2012	2700	133	89
WS4U-C2	91	38	6	4	5	MEAD	2012	2700	161	114
WS4U-C2	22	38	7	4	5	MEAD	2012	2900	159	107
WS4U-C2	77	38	8	4	5	MEAD	2012	2500	137	91
WS4U-C2	1	38	9	4	5	MEAD	2012	3000	150	97
WS4U-C2	39	38	10	4	5	MEAD	2012	2400	159	109
WS4U-C2	53	38	11	4	5	MEAD	2012	2500	154	108
WS4U-C2	140	38	12	4	5	MEAD	2012	1700	117	80
WS4U-C2	20	38	13	4	5	MEAD	2012	2500	169	115
WS4U-C2	142	38	14	4	5	MEAD	2012	3300	170	107
WS4U-C2	137	38	15	4	5	MEAD	2012	1200	126	89
WS4U-C2	30	39	1	4	5	MEAD	2012	1700	61	46
WS4U-C2	112	39	2	4	5	MEAD	2012	1900	69	49
WS4U-C2	21	39	3	4	5	MEAD	2012	2000	61	43
WS4U-C2	45	39	4	4	5	MEAD	2012	1700	44	33
WS4U-C2	143	39	5	4	5	MEAD	2012	2000	54	38
WS4U-C2	80	39	6	4	5	MEAD	2012	1900	61	40
WS4U-C2	35	39	7	4	5	MEAD	2012	1500	62	40
WS4U-C2	116	39	8	4	5	MEAD	2012	2300	60	41
WS4U-C2	110	39	9	4	5	MEAD	2012	1300	86	59
WS4U-C2	127	39	10	4	5	MEAD	2012	1900	53	38
WS4U-C2	76	39	11	4	5	MEAD	2012	2700	70	44
WS4U-C2	37	39	12	4	5	MEAD	2012	2600	56	39
WS4U-C2	81	39	13	4	5	MEAD	2012	3400	69	49
WS4U-C2	70	39	14	4	5	MEAD	2012	3500	77	52
WS4U-C2	64	39	15	4	5	MEAD	2012	2400	73	50
WS4U-C2	90	40	1	4	5	MEAD	2012	1100	136	93
WS4U-C2	19	40	2	4	5	MEAD	2012	1600	130	92
WS4U-C2	101	40	3	4	5	MEAD	2012	1600	124	80
WS4U-C2	141	40	4	4	5	MEAD	2012	1900	143	99
WS4U-C2	106	40	5	4	5	MEAD	2012	2500	118	83
WS4U-C2	39	1	1	1	5	MEAD	2013	3800	73.5	57.2
WS4U-C2	133	1	2	1	5	MEAD	2013	4500	62.2	46.5
WS4U-C2	42	1	3	1	5	MEAD	2013	4300	60.3	41.9
WS4U-C2	139	1	4	1	5	MEAD	2013	2500	93	71.5
WS4U-C2	8	1	5	1	5	MEAD	2013	4500	88.1	67.7
WS4U-C2	36	1	6	1	5	MEAD	2013	4100	56.4	39.7
WS4U-C2	62	1	7	1	5	MEAD	2013	4700	85.3	60.3
WS4U-C2	49	1	8	1	5	MEAD	2013	5500	102.4	67.7
WS4U-C2	142	1	9	1	5	MEAD	2013	3500	92.2	73.3
WS4U-C2	136	1	10	1	5	MEAD	2013	5400	87.8	69.5
WS4U-C2	29	1	11	1	5	MEAD	2013	3100	53	43
WS4U-C2	6	1	12	1	5	MEAD	2013	4800	73.1	55.8
WS4U-C2	16	1	13	1	5	MEAD	2013	3400	52.5	41.3
WS4U-C2	85	1	14	1	5	MEAD	2013	2000	94.3	69.9
WS4U-C2	15	1	15	1	5	MEAD	2013	4900	78.6	59.4
WS4U-C2	34	2	1	1	5	MEAD	2013	1500	86.8	68.6
WS4U-C2	84	2	2	1	5	MEAD	2013	3000	79.1	61.5
WS4U-C2	22	2	3	1	5	MEAD	2013	3300	117.4	87.2
WS4U-C2	126	2	4	1	5	MEAD	2013	4800	95.7	68.4
WS4U-C2	87	2	5	1	4	MEAD	2013	2600	73.1	57.2
WS4U-C2	18	2	6	1	5	MEAD	2013	3600	116	89.6
WS4U-C2	112	2	7	1	5	MEAD	2013	4800	106.6	79.7
WS4U-C2	122	2	8	1	5	MEAD	2013	3400	100	84.1
WS4U-C2	64	2	9	1	5	MEAD	2013	4400	91.7	75.1
WS4U-C2	17	2	10	1	5	MEAD	2013	3000	123	96.5
WS4U-C2	95	2	11	1	5	MEAD	2013	2500	96.5	74.9
WS4U-C2	69	2	12	1	5	MEAD	2013	4500	102.7	68.1
WS4U-C2	137	2	13	1	5	MEAD	2013	5000	106.1	77.7
WS4U-C2	11	2	14	1	4	MEAD	2013	5300	62.7	50.5
WS4U-C2	119	2	15	1	5	MEAD	2013	5200	95.6	75.1
WS4U-C2	48	3	1	1	5	MEAD	2013	3300	100.8	77.6
WS4U-C2	141	3	2	1	5	MEAD	2013	3800	96.1	71.3
WS4U-C2	55	3	3	1	5	MEAD	2013	3100	110.9	80
WS4U-C2	101	3	4	1	4	MEAD	2013	2700	115.6	84.8
WS4U-C2	71	3	5	1	5	MEAD	2013	3400	87.9	71.7
WS4U-C2	78	3	6	1	5	MEAD	2013	5100	81.9	64.6
WS4U-C2	82	3	7	1	5	MEAD	2013	4200	104.2	72.7
WS4U-C2	90	3	8	1	5	MEAD	2013	4700	129.5	93.8
WS4U-C2	98	3	9	1	3	MEAD	2013	3000	106.1	78.3
WS4U-C2	86	3	10	1	4	MEAD	2013	3500	114.2	93.8
WS4U-C2	63	3	11	1	4	MEAD	2013	2500	70.5	46.6
WS4U-C2	114	3	12	1	4	MEAD	2013	3700	102.1	68.5
WS4U-C2	113	3	13	1	5	MEAD	2013	4800	101.4	68.6
WS4U-C2	97	3	14	1	5	MEAD	2013	4300	137.7	88.3
WS4U-C2	37	3	15	1	4	MEAD	2013	2200	114.3	87.2
WS4U-C2	31	4	1	1	5	MEAD	2013	4300	78.2	52.9
WS4U-C2	107	4	2	1	5	MEAD	2013	3700	83.2	58.4
WS4U-C2	132	4	3	1	5	MEAD	2013	4200	67.3	47.7
WS4U-C2	83	4	4	1	4	MEAD	2013	5400	53.9	40.4
WS4U-C2	99	4	5	1	5	MEAD	2013	4400	55.7	43.5
WS4U-C2	5	4	6	1	5	MEAD	2013	4200	70.2	52.9
WS4U-C2	89	4	7	1	5	MEAD	2013	4000	99.6	70.3
WS4U-C2	53	4	8	1	5	MEAD	2013	4300	84.2	68.8
WS4U-C2	140	4	9	1	4	MEAD	2013	2700	62.9	52
WS4U-C2	88	4	10	1	5	MEAD	2013	4900	88.5	69.1
WS4U-C2	103	4	11	1	5	MEAD	2013	4400	80	56.8
WS4U-C2	24	4	12	1	5	MEAD	2013	4500	54.7	39
WS4U-C2	50	4	13	1	4	MEAD	2013	4600	63.9	48.1
WS4U-C2	68	4	14	1	5	MEAD	2013	4400	64.4	50.5
WS4U-C2	33	4	15	1	5	MEAD	2013	4100	67.8	49.7
WS4U-C2	75	5	1	1	5	MEAD	2013	3700	83.5	56.2
WS4U-C2	102	5	2	1	5	MEAD	2013	5300	113.7	72.5
WS4U-C2	46	5	3	1	4	MEAD	2013	2800	79.8	68.3
WS4U-C2	117	5	4	1	5	MEAD	2013	4700	124.7	95.8
WS4U-C2	61	5	5	1	5	MEAD	2013	3500	81.7	60.5
WS4U-C2	123	5	6	1	5	MEAD	2013	4800	69.5	52.2
WS4U-C2	77	5	7	1	5	MEAD	2013	3300	74.1	58.4
WS4U-C2	129	5	8	1	5	MEAD	2013	5800	95.7	75.2
WS4U-C2	52	5	9	1	4	MEAD	2013	4300	78.4	60.7
WS4U-C2	76	5	10	1	5	MEAD	2013	4800	103.1	76.7
WS4U-C2	27	5	11	1	5	MEAD	2013	4300	77.2	57.6
WS4U-C2	91	5	12	1	5	MEAD	2013	4100	122.3	85.1
WS4U-C2	30	5	13	1	5	MEAD	2013	3900	80.1	67
WS4U-C2	51	5	14	1	5	MEAD	2013	4100	109.7	84.7
WS4U-C2	111	5	15	1	5	MEAD	2013	3300	100.2	70.5
WS4U-C2	72	6	1	1	4	MEAD	2013	2800	58.7	44.9
WS4U-C2	66	6	2	1	5	MEAD	2013	3900	64	48.2
WS4U-C2	96	6	3	1	5	MEAD	2013	4800	97.8	73.7
WS4U-C2	60	6	4	1	5	MEAD	2013	4100	70	47.3
WS4U-C2	43	6	5	1	5	MEAD	2013	4800	63.3	46.3
WS4U-C2	105	6	6	1	5	MEAD	2013	4200	96.5	73.5
WS4U-C2	127	6	7	1	5	MEAD	2013	3800	56.3	40.2
WS4U-C2	21	6	8	1	5	MEAD	2013	3500	71.3	52.1
WS4U-C2	32	6	9	1	5	MEAD	2013	5100	87.4	68.5
WS4U-C2	26	6	10	1	5	MEAD	2013	4100	57.5	43
WS4U-C2	104	6	11	1	5	MEAD	2013	4500	86.6	64.6
WS4U-C2	135	6	12	1	5	MEAD	2013	4300	75.3	60.6
WS4U-C2	41	6	13	1	5	MEAD	2013	4200	103.7	79.5
WS4U-C2	92	6	14	1	5	MEAD	2013	4300	52.1	36
WS4U-C2	94	6	15	1	5	MEAD	2013	3200	90.8	61.6
WS4U-C2	35	7	1	1	5	MEAD	2013	5700	108.8	82.2
WS4U-C2	106	7	2	1	5	MEAD	2013	5000	85.3	66.2
WS4U-C2	14	7	3	1	5	MEAD	2013	4500	90.1	63.7
WS4U-C2	1	7	4	1	5	MEAD	2013	6100	117.5	79.3
WS4U-C2	131	7	5	1	5	MEAD	2013	4900	103.5	84.1
WS4U-C2	9	7	6	1	5	MEAD	2013	4700	86.5	67.1
WS4U-C2	116	7	7	1	4	MEAD	2013	3600	71.9	50.2
WS4U-C2	56	7	8	1	5	MEAD	2013	5000	143.9	95.5
WS4U-C2	23	7	9	1	5	MEAD	2013	4200	76.8	56.9
WS4U-C2	79	7	10	1	5	MEAD	2013	4700	81.6	61.9
WS4U-C2	10	7	11	1	4	MEAD	2013	3600	84.3	67.8
WS4U-C2	44	7	12	1	5	MEAD	2013	4900	105.8	75.3
WS4U-C2	65	7	13	1	5	MEAD	2013	3800	79.9	58.1
WS4U-C2	134	7	14	1	3	MEAD	2013	2400	112.4	83.9
WS4U-C2	4	7	15	1	3	MEAD	2013	1900	106.5	82.8
WS4U-C2	74	8	1	1	5	MEAD	2013	3100	97.5	76.1
WS4U-C2	81	8	2	1	5	MEAD	2013	5100	73.7	58.2
WS4U-C2	110	8	3	1	5	MEAD	2013	4200	88.1	69.7
WS4U-C2	73	8	4	1	5	MEAD	2013	3800	62.9	55.5
WS4U-C2	54	8	5	1	5	MEAD	2013	4100	59.2	47.7
WS4U-C2	108	8	6	1	5	MEAD	2013	2700	69.5	55
WS4U-C2	138	8	7	1	5	MEAD	2013	3700	85.8	65.3
WS4U-C2	130	8	8	1	5	MEAD	2013	4700	75.4	58.3
WS4U-C2	80	8	9	1	5	MEAD	2013	3100	98.5	66.5
WS4U-C2	100	8	10	1	4	MEAD	2013	2400	114.1	77.9
WS4U-C2	144	8	11	1	3	MEAD	2013	2000	85.8	65.1
WS4U-C2	120	8	12	1	5	MEAD	2013	4300	89.9	69.2
WS4U-C2	13	8	13	1	4	MEAD	2013	3500	106.3	89
WS4U-C2	19	8	14	1	5	MEAD	2013	3800	72.8	52.9
WS4U-C2	93	8	15	1	5	MEAD	2013	4900	104	75.3
WS4U-C2	124	9	1	1	5	MEAD	2013	5800	81.6	59.9
WS4U-C2	121	9	2	1	5	MEAD	2013	4500	54.9	46
WS4U-C2	2	9	3	1	5	MEAD	2013	4100	53.2	43.3
WS4U-C2	67	9	4	1	5	MEAD	2013	4100	72.4	56
WS4U-C2	59	9	5	1	5	MEAD	2013	4900	57.3	46.3
WS4U-C2	20	9	6	1	5	MEAD	2013	4700	85.7	58.5
WS4U-C2	58	9	7	1	5	MEAD	2013	3500	NA	62.3
WS4U-C2	143	9	8	1	5	MEAD	2013	4900	52.4	39.4
WS4U-C2	7	9	9	1	5	MEAD	2013	3900	63	49.9
WS4U-C2	57	9	10	1	5	MEAD	2013	4800	70	55.1
WS4U-C2	118	9	11	1	3	MEAD	2013	3200	51.8	41.4
WS4U-C2	115	9	12	1	5	MEAD	2013	3500	67.3	51.2
WS4U-C2	12	9	13	1	5	MEAD	2013	3200	92.8	70.1
WS4U-C2	28	9	14	1	5	MEAD	2013	3600	56.6	46.9
WS4U-C2	3	9	15	1	5	MEAD	2013	3100	54.8	43.5
WS4U-C2	70	10	1	1	4	MEAD	2013	2600	109.7	77.3
WS4U-C2	45	10	2	1	5	MEAD	2013	2500	89.2	68.3
WS4U-C2	125	10	3	1	5	MEAD	2013	3600	74.2	62.5
WS4U-C2	40	10	4	1	5	MEAD	2013	2900	112.8	74
WS4U-C2	38	10	5	1	5	MEAD	2013	3200	67	51.9
WS4U-C2	50	11	1	2	5	MEAD	2013	4000	138.8	95.6
WS4U-C2	34	11	2	2	4	MEAD	2013	3100	114.9	83.3
WS4U-C2	37	11	3	2	4	MEAD	2013	1400	104.3	75.9
WS4U-C2	135	11	4	2	3	MEAD	2013	2500	104.5	77
WS4U-C2	58	11	5	2	4	MEAD	2013	3400	113.8	81
WS4U-C2	39	11	6	2	1	MEAD	2013	700	89.5	72.4
WS4U-C2	96	11	7	2	0	MEAD	2013	1100	61.9	52
WS4U-C2	92	11	8	2	0	MEAD	2013	400	77.7	58.5
WS4U-C2	143	11	9	2	0	MEAD	2013	1600	72.7	57.7
WS4U-C2	23	11	10	2	4	MEAD	2013	3200	92.6	73.7
WS4U-C2	91	11	11	2	0	MEAD	2013	1300	57	48.9
WS4U-C2	71	11	12	2	1	MEAD	2013	1700	106.1	80.1
WS4U-C2	26	11	13	2	2	MEAD	2013	1400	85	71.1
WS4U-C2	90	11	14	2	3	MEAD	2013	3800	97.7	61.6
WS4U-C2	10	11	15	2	5	MEAD	2013	4100	90.3	68.6
WS4U-C2	93	12	1	2	5	MEAD	2013	2500	96.3	68.4
WS4U-C2	6	12	2	2	5	MEAD	2013	5300	80.7	62.3
WS4U-C2	76	12	3	2	5	MEAD	2013	4500	75.4	53.1
WS4U-C2	83	12	4	2	5	MEAD	2013	4700	126.9	87.9
WS4U-C2	104	12	5	2	4	MEAD	2013	3200	42.2	35.1
WS4U-C2	97	12	6	2	5	MEAD	2013	5800	54.2	38.1
WS4U-C2	110	12	7	2	5	MEAD	2013	4700	69.5	55
WS4U-C2	46	12	8	2	5	MEAD	2013	4700	105.3	70.6
WS4U-C2	79	12	9	2	5	MEAD	2013	5300	NA	70.7
WS4U-C2	40	12	10	2	5	MEAD	2013	5000	75.5	57.9
WS4U-C2	77	12	11	2	4	MEAD	2013	3700	66.6	52.8
WS4U-C2	43	12	12	2	5	MEAD	2013	3000	72.4	55.4
WS4U-C2	22	12	13	2	4	MEAD	2013	1300	63	43
WS4U-C2	140	12	14	2	3	MEAD	2013	2700	65.9	50.1
WS4U-C2	137	12	15	2	2	MEAD	2013	1200	49.9	40.2
WS4U-C2	3	13	1	2	5	MEAD	2013	4300	NA	NA
WS4U-C2	44	13	2	2	5	MEAD	2013	4200	97.6	64
WS4U-C2	141	13	3	2	5	MEAD	2013	4500	80.3	59.2
WS4U-C2	85	13	4	2	5	MEAD	2013	4100	80.6	58.6
WS4U-C2	107	13	5	2	4	MEAD	2013	3400	106.5	74.5
WS4U-C2	111	13	6	2	5	MEAD	2013	5500	101.2	64.2
WS4U-C2	101	13	7	2	5	MEAD	2013	5500	127.5	85.1
WS4U-C2	142	13	8	2	5	MEAD	2013	4800	99.8	80.6
WS4U-C2	73	13	9	2	5	MEAD	2013	4300	77.3	65.2
WS4U-C2	16	13	10	2	5	MEAD	2013	3400	86.5	64.7
WS4U-C2	74	13	11	2	5	MEAD	2013	3600	87.9	70.9
WS4U-C2	42	13	12	2	5	MEAD	2013	4500	99.3	77.8
WS4U-C2	78	13	13	2	5	MEAD	2013	3500	101.2	75
WS4U-C2	12	13	14	2	4	MEAD	2013	3100	117.5	91.5
WS4U-C2	102	13	15	2	5	MEAD	2013	5400	84.8	67.1
WS4U-C2	18	14	1	2	5	MEAD	2013	3800	70.1	56.3
WS4U-C2	136	14	2	2	5	MEAD	2013	5000	120.4	83.2
WS4U-C2	29	14	3	2	5	MEAD	2013	2900	70.4	57.5
WS4U-C2	28	14	4	2	4	MEAD	2013	3400	59.7	44.1
WS4U-C2	81	14	5	2	5	MEAD	2013	5200	64.1	46
WS4U-C2	120	14	6	2	5	MEAD	2013	3200	104.4	79.4
WS4U-C2	84	14	7	2	5	MEAD	2013	3100	64.9	50.8
WS4U-C2	67	14	8	2	5	MEAD	2013	4200	97.2	76
WS4U-C2	49	14	9	2	1	MEAD	2013	1900	49.3	39.8
WS4U-C2	33	14	10	2	5	MEAD	2013	5600	62.4	46.8
WS4U-C2	41	14	11	2	5	MEAD	2013	5100	67.5	49.8
WS4U-C2	117	14	12	2	5	MEAD	2013	4100	54.4	39.2
WS4U-C2	133	14	13	2	5	MEAD	2013	3300	71.6	57.8
WS4U-C2	100	14	14	2	3	MEAD	2013	3200	34.7	27.4
WS4U-C2	19	14	15	2	5	MEAD	2013	3700	47.2	36.1
WS4U-C2	32	15	1	2	5	MEAD	2013	3000	90.3	73.3
WS4U-C2	126	15	2	2	5	MEAD	2013	2300	78.4	65.2
WS4U-C2	54	15	3	2	5	MEAD	2013	3100	66.3	48.1
WS4U-C2	64	15	4	2	5	MEAD	2013	4500	87.6	70
WS4U-C2	4	15	5	2	5	MEAD	2013	5200	91.6	67.4
WS4U-C2	2	15	6	2	5	MEAD	2013	4900	93.1	73.3
WS4U-C2	17	15	7	2	5	MEAD	2013	3900	102.4	81.2
WS4U-C2	121	15	8	2	5	MEAD	2013	5400	107.5	77.4
WS4U-C2	57	15	9	2	5	MEAD	2013	3600	81.7	61.5
WS4U-C2	134	15	10	2	4	MEAD	2013	3800	75.1	58.3
WS4U-C2	30	15	11	2	5	MEAD	2013	5500	88.7	73.4
WS4U-C2	87	15	12	2	5	MEAD	2013	3800	71.6	53
WS4U-C2	7	15	13	2	5	MEAD	2013	4600	127.8	88.5
WS4U-C2	129	15	14	2	5	MEAD	2013	3800	110.3	74.7
WS4U-C2	27	15	15	2	4	MEAD	2013	3300	88.7	71.2
WS4U-C2	113	16	1	2	5	MEAD	2013	4200	82.5	59.9
WS4U-C2	21	16	2	2	5	MEAD	2013	4900	55.8	42.8
WS4U-C2	9	16	3	2	5	MEAD	2013	4300	106.6	75.8
WS4U-C2	20	16	4	2	5	MEAD	2013	3800	99.9	77.7
WS4U-C2	1	16	5	2	4	MEAD	2013	5000	95.9	65.4
WS4U-C2	38	16	6	2	5	MEAD	2013	3800	64.8	47.9
WS4U-C2	86	16	7	2	5	MEAD	2013	3600	70.7	55.4
WS4U-C2	56	16	8	2	5	MEAD	2013	2800	55.2	41.2
WS4U-C2	99	16	9	2	5	MEAD	2013	2500	55.8	42.9
WS4U-C2	127	16	10	2	5	MEAD	2013	4300	78.2	62.6
WS4U-C2	48	16	11	2	5	MEAD	2013	4300	68.4	49.7
WS4U-C2	116	16	12	2	4	MEAD	2013	4000	43.9	34
WS4U-C2	70	16	13	2	5	MEAD	2013	4700	101.7	71.1
WS4U-C2	132	16	14	2	5	MEAD	2013	4600	63.9	46.3
WS4U-C2	94	16	15	2	5	MEAD	2013	2700	68.5	53.5
WS4U-C2	115	17	1	2	5	MEAD	2013	6300	104.8	75.4
WS4U-C2	80	17	2	2	4	MEAD	2013	2300	119.2	81.4
WS4U-C2	31	17	3	2	5	MEAD	2013	4700	92.3	65.1
WS4U-C2	144	17	4	2	4	MEAD	2013	3400	94.9	66.5
WS4U-C2	59	17	5	2	4	MEAD	2013	3000	123.7	87.8
WS4U-C2	95	17	6	2	5	MEAD	2013	2500	75	62.2
WS4U-C2	82	17	7	2	5	MEAD	2013	2300	100.5	72.2
WS4U-C2	75	17	8	2	5	MEAD	2013	4700	82.4	54.8
WS4U-C2	106	17	9	2	4	MEAD	2013	4100	82	63.2
WS4U-C2	53	17	10	2	5	MEAD	2013	6200	74.3	59.7
WS4U-C2	5	17	11	2	5	MEAD	2013	4800	108.5	90.2
WS4U-C2	11	17	12	2	5	MEAD	2013	4800	80.1	66
WS4U-C2	36	17	13	2	5	MEAD	2013	6100	64.8	54
WS4U-C2	118	17	14	2	5	MEAD	2013	3400	91.5	75.5
WS4U-C2	55	17	15	2	5	MEAD	2013	3600	84.4	65.8
WS4U-C2	51	18	1	2	5	MEAD	2013	2900	81.1	67.3
WS4U-C2	88	18	2	2	5	MEAD	2013	4200	72.4	54.1
WS4U-C2	98	18	3	2	5	MEAD	2013	3200	108.7	82.2
WS4U-C2	14	18	4	2	5	MEAD	2013	4200	100.7	77.5
WS4U-C2	52	18	5	2	5	MEAD	2013	2800	95.9	74.9
WS4U-C2	89	18	6	2	5	MEAD	2013	3300	109.6	78.6
WS4U-C2	15	18	7	2	5	MEAD	2013	4700	115.9	79.9
WS4U-C2	131	18	8	2	5	MEAD	2013	5100	79.3	63.5
WS4U-C2	125	18	9	2	5	MEAD	2013	3300	63	52.9
WS4U-C2	122	18	10	2	5	MEAD	2013	3400	61.8	51.4
WS4U-C2	66	18	11	2	5	MEAD	2013	5000	122.5	88.4
WS4U-C2	61	18	12	2	5	MEAD	2013	3800	92.6	71.1
WS4U-C2	69	18	13	2	5	MEAD	2013	4600	101.5	69
WS4U-C2	65	18	14	2	5	MEAD	2013	5100	65.1	51.6
WS4U-C2	138	18	15	2	5	MEAD	2013	4500	89.2	66.4
WS4U-C2	72	19	1	2	3	MEAD	2013	4300	53.6	39
WS4U-C2	114	19	2	2	2	MEAD	2013	2300	42.7	33.2
WS4U-C2	123	19	3	2	5	MEAD	2013	5100	82.3	60.7
WS4U-C2	112	19	4	2	5	MEAD	2013	5300	101.5	74.4
WS4U-C2	60	19	5	2	5	MEAD	2013	3300	77	56.6
WS4U-C2	24	19	6	2	5	MEAD	2013	5000	98.8	75.2
WS4U-C2	130	19	7	2	5	MEAD	2013	4600	89.5	68.6
WS4U-C2	8	19	8	2	5	MEAD	2013	4100	101.5	73.8
WS4U-C2	124	19	9	2	5	MEAD	2013	4900	73.9	55.1
WS4U-C2	62	19	10	2	5	MEAD	2013	5100	82.3	61.9
WS4U-C2	68	19	11	2	5	MEAD	2013	3600	72.8	55.8
WS4U-C2	63	19	12	2	5	MEAD	2013	4200	60.8	49
WS4U-C2	45	19	13	2	5	MEAD	2013	4900	80.4	59.4
WS4U-C2	108	19	14	2	5	MEAD	2013	5800	83	57.7
WS4U-C2	128	19	15	2	5	MEAD	2013	2300	63.1	48.1
WS4U-C2	13	20	1	2	5	MEAD	2013	3800	99.6	78
WS4U-C2	139	20	2	2	5	MEAD	2013	3500	101.9	80
WS4U-C2	103	20	3	2	5	MEAD	2013	2700	116.1	80.6
WS4U-C2	119	20	4	2	5	MEAD	2013	3800	92	69
WS4U-C2	35	20	5	2	5	MEAD	2013	4000	94.7	69.4
WS4U-C2	105	20	6	2	5	MEAD	2013	3700	79.6	61.1
WS4U-C2	95	21	1	3	5	MEAD	2013	3200	102.7	75.8
WS4U-C2	83	21	2	3	5	MEAD	2013	4500	100	77.6
WS4U-C2	4	21	3	3	5	MEAD	2013	4300	109.2	75.4
WS4U-C2	51	21	4	3	5	MEAD	2013	4100	119.1	86
WS4U-C2	30	21	5	3	4	MEAD	2013	2700	85.7	72.1
WS4U-C2	2	21	6	3	5	MEAD	2013	2900	82.3	65.3
[truncated: 1,665 more rows]
