# Supplementary material for: Accuracy of Genomic Prediction in Switchgrass (Panicum virgatum L.) Improved by Accounting for Linkage Disequilibrium
Source: G3 (Bethesda). 2016 Feb 10;6(4):1049–62. doi: 10.1534/g3.115.024950 (PMC4825640; doi:10.1534/g3.115.024950)
Supplement: Supplemental Material [file supp_g3.115.024950_FileS2.xls]

## Sheet: File_S2
Population	Genotype	PH_WI	HD_WI	DMY_WI	PH_NE	HD_NE	DMY_NE
WS4U-C2	1	5.29374	0.847	4.19454	15.4063	-0.810913	74.9779
WS4U-C2	10	2.78215	2.09229	-3.33609	12.8759	5.42967	42.6316
WS4U-C2	100	-7.07708	-1.89259	1.63553	-11.1523	-4.96009	33.5873
WS4U-C2	101	12.084	0.990483	2.69415	10.5512	0.908266	13.5111
WS4U-C2	102	0.622685	-1.928	5.10427	1.42565	-2.91162	65.8187
WS4U-C2	103	1.52986	-0.380755	-2.02395	-3.79114	-1.27095	-43.5064
WS4U-C2	104	-7.74966	-4.62245	-5.84464	-4.20293	-0.80967	-14.6724
WS4U-C2	105	0.930706	-0.438709	-10.6617	6.54995	-1.06351	42.6071
WS4U-C2	106	-4.95489	-0.917358	-11.8255	-2.31866	-2.47901	53.4346
WS4U-C2	107	-0.742603	3.54695	1.40105	-2.89935	3.10544	7.2225
WS4U-C2	108	-5.57111	-0.123231	4.26995	-5.948	-3.53237	-7.08209
WS4U-C2	11	-2.31072	0.0517832	0.0710808	8.77474	3.63354	52.8008
WS4U-C2	110	0.996824	1.25066	3.5999	4.10659	0.464014	-13.726
WS4U-C2	111	4.7486	4.83863	7.30002	3.24338	8.25248	35.8993
WS4U-C2	112	-11.4441	-4.13393	-16.4654	-5.73143	-7.19245	11.0724
WS4U-C2	113	-1.61022	1.12841	-4.37456	3.95922	1.17586	-4.67856
WS4U-C2	114	-1.4599	0.516819	-0.707551	10.2471	0.108428	-12.6873
WS4U-C2	115	0.969643	3.77507	-0.978077	4.14275	3.31161	26.6677
WS4U-C2	116	6.09859	1.30566	0.247131	-2.19627	3.91397	-2.72618
WS4U-C2	117	4.51533	0.717913	5.54472	0.708463	-0.196222	20.8619
WS4U-C2	118	-4.42195	0.507048	-8.14896	-8.68873	-1.93741	-28.7237
WS4U-C2	119	5.95259	1.91169	1.18826	3.70428	-0.610908	11.1427
WS4U-C2	12	8.31975	3.10499	4.96967	3.31522	7.21758	-11.3554
WS4U-C2	120	3.94797	-0.981932	2.27309	-0.108886	1.97243	-41.1337
WS4U-C2	121	5.43643	-1.98537	10.1988	10.7565	-2.85507	35.3584
WS4U-C2	122	4.78092	0.373031	-1.45303	7.60276	-0.375139	11.253
WS4U-C2	123	-0.380168	-0.902216	6.79096	-3.78561	-0.610908	32.0644
WS4U-C2	124	6.00422	-0.0173999	4.43541	4.89395	-2.10071	34.9561
WS4U-C2	125	-0.662212	-0.894928	-6.93063	-1.91643	-0.693192	-24.0644
WS4U-C2	126	2.08415	2.10548	0.477779	-1.95426	6.91085	-22.5808
WS4U-C2	127	1.88449	2.8901	5.60488	-3.45357	4.25453	-14.6608
WS4U-C2	128	-9.23327	-0.0119478	-4.68163	-6.8148	-0.667303	-47.2549
WS4U-C2	129	-8.8075	-4.26795	-3.46842	-6.2568	-4.87288	37.7362
WS4U-C2	13	-2.82766	0.431353	4.44867	2.90994	1.78847	19.8266
WS4U-C2	130	1.87314	-0.17356	-2.4817	-2.63761	-4.62772	15.0321
WS4U-C2	131	1.37724	1.68663	-1.83064	9.95177	6.1442	58.4234
WS4U-C2	132	0.906709	-0.233332	-7.12633	-8.75922	-3.55522	3.07672
WS4U-C2	133	-4.68528	-1.47478	-4.10865	-5.04012	-5.81579	-15.018
WS4U-C2	134	1.34096	0.302991	-4.82368	1.76084	-1.60437	-6.07044
WS4U-C2	135	4.58919	4.41143	2.81494	2.42706	8.06561	17.2756
WS4U-C2	136	1.37335	-0.0336739	4.29492	15.2118	-0.982936	48.9402
WS4U-C2	137	2.00365	2.19341	-4.23071	-3.45768	3.65832	-50.1893
WS4U-C2	138	-8.26916	-4.91745	2.20925	-6.58723	-5.93681	-20.2724
WS4U-C2	139	2.91879	-0.382473	0.899935	-8.04342	1.53894	-64.695
WS4U-C2	14	1.2453	0.236324	-4.91163	-0.56482	0.908105	23.9618
WS4U-C2	140	-4.84731	-1.11729	-0.718443	-4.37953	-1.23246	0.0616368
WS4U-C2	141	3.35672	1.04541	-12.1758	-1.46331	-0.252601	-19.9962
WS4U-C2	142	-1.88575	-0.511634	5.92465	0.516083	3.39023	39.8403
WS4U-C2	143	2.92099	1.9489	1.57125	3.62014	3.06163	2.3564
WS4U-C2	144	-5.44314	1.53637	3.65442	-2.36731	0.090435	-41.2513
WS4U-C2	15	8.98612	-0.943257	-1.1428	7.21666	-1.13894	7.79927
WS4U-C2	16	-10.6711	-2.43224	-1.23743	-13.2889	-7.23273	-9.21234
WS4U-C2	17	-5.72487	0.718107	1.38854	2.71472	-0.59205	14.9251
WS4U-C2	18	3.01654	1.2683	-3.8436	7.94036	2.10468	10.6956
WS4U-C2	19	3.23127	1.58758	0.812228	0.311451	1.82181	-35.8558
WS4U-C2	2	-5.19219	-1.29912	5.78409	-9.70141	-2.68601	-0.319347
WS4U-C2	20	3.63078	1.72671	-2.58655	7.79867	2.78358	9.85744
WS4U-C2	21	-2.68474	-0.683247	9.44046	-1.50493	-2.93048	-16.0314
WS4U-C2	22	1.97721	2.46012	1.78504	0.933752	3.53342	11.927
WS4U-C2	23	-3.16886	0.687598	-4.72183	-1.68501	1.93379	-16.3878
WS4U-C2	24	3.06003	0.770487	-9.25212	8.07352	2.3687	20.5831
WS4U-C2	26	11.4488	6.46297	18.4949	3.21203	5.9821	7.34488
WS4U-C2	27	-3.41	-3.75027	-4.04468	0.338267	-4.38127	5.17814
WS4U-C2	28	-2.24694	-2.63311	-4.81695	-3.21631	-2.25449	-35.3376
WS4U-C2	29	-1.64339	-2.78467	-8.46072	-4.36487	-1.99502	-30.6929
WS4U-C2	3	-4.73904	-3.32839	-5.96163	-5.19847	-1.50598	-4.34178
WS4U-C2	30	-8.63327	-3.34006	-5.39694	-5.22496	-6.48407	39.5681
WS4U-C2	31	-7.48854	-3.38704	-1.26702	-8.64304	-3.30764	-54.1615
WS4U-C2	32	1.52961	-1.61681	-0.279066	-2.44439	-1.25305	5.7414
WS4U-C2	33	0.0802451	2.43469	-3.86036	4.91581	6.42323	4.6359
WS4U-C2	34	-4.4421	-0.47992	-1.52617	-5.02181	-1.77316	-64.0695
WS4U-C2	35	-1.41653	-2.23455	7.01237	0.109056	-0.724058	33.1834
WS4U-C2	36	-3.95796	-0.0583238	8.48723	-0.916369	-2.79847	46.8944
WS4U-C2	37	0.351735	-1.42866	12.9554	-8.97589	-2.1099	-16.5734
WS4U-C2	38	0.0891526	0.139181	NA	-7.5168	-0.441183	-60.6762
WS4U-C2	39	-9.30024	-2.39251	1.01514	-6.77879	-0.233514	-3.68684
WS4U-C2	4	1.30849	2.57657	-0.664129	-1.41385	3.01216	-5.53477
WS4U-C2	40	4.21443	0.428511	4.14756	8.51355	4.29225	2.03016
WS4U-C2	41	11.6517	2.62496	8.49396	11.8732	2.89673	50.5423
WS4U-C2	42	-2.71035	-0.257828	3.25467	5.56204	-0.36575	1.46583
WS4U-C2	43	-9.51548	-0.329551	-9.72796	-1.71922	-3.06039	-20.9232
WS4U-C2	44	-4.75831	0.0445145	0.872456	0.638864	-1.40296	3.42601
WS4U-C2	45	-3.07861	-0.221098	-7.12608	-6.55967	1.95382	-9.50121
WS4U-C2	46	-2.16911	2.25347	9.18504	-7.28871	2.70911	2.04746
WS4U-C2	48	1.00214	-0.551408	-3.48766	-0.134256	-4.98603	18.6613
WS4U-C2	49	-1.57146	4.56313	1.97513	2.60799	5.97596	26.8207
WS4U-C2	5	1.8875	1.09301	9.62848	3.58729	2.6457	3.7065
WS4U-C2	50	4.55252	-0.363314	13.402	13.1963	-1.27229	42.1912
WS4U-C2	51	3.91344	-1.76774	NA	3.0888	-2.51559	-6.321
WS4U-C2	52	0.0689537	-2.98887	-1.08438	-11.2445	-0.473307	-69.4424
WS4U-C2	53	7.18396	-0.305123	-2.65621	5.01589	-0.634683	61.9289
WS4U-C2	54	-3.26177	-0.773316	2.87038	-7.01677	-4.08083	-6.39225
WS4U-C2	55	4.68878	2.40995	1.22383	4.18424	3.48134	-49.2553
WS4U-C2	56	-3.87789	-1.64212	-3.09202	-11.2477	-2.4213	-2.5721
WS4U-C2	57	-2.53096	-3.20573	-5.29718	-4.0799	-1.66697	16.7315
WS4U-C2	58	-6.5819	1.22253	-6.533	-6.67367	-0.159246	-6.39906
WS4U-C2	59	2.87272	-0.363135	-10.9422	1.4978	-0.332637	-18.7242
WS4U-C2	6	-1.27131	-0.106028	3.48447	-0.40676	1.25606	8.20711
WS4U-C2	60	-3.71527	-2.76426	-3.69698	-3.40535	-3.70367	-28.7437
WS4U-C2	61	-2.18298	1.9628	-6.29694	-12.3603	1.42579	-46.8944
WS4U-C2	62	-0.207417	0.3273	-4.01023	8.98967	1.2372	37.4856
WS4U-C2	63	-1.80549	-1.35734	4.19577	-6.92206	-0.612229	-16.8198
WS4U-C2	64	4.19354	1.4702	6.09009	5.40467	-0.988074	17.2113
WS4U-C2	65	-6.50086	-0.0793981	6.86903	2.07547	0.275431	65.182
WS4U-C2	66	8.36031	4.08199	-1.53422	8.73751	4.25622	19.3125
WS4U-C2	67	2.36475	0.00434744	7.87205	-0.154697	-0.233742	-10.6041
WS4U-C2	68	-3.42009	-1.81741	4.51743	-4.52474	-0.818349	12.7973
WS4U-C2	69	-0.664403	-0.385681	2.40001	-2.97849	-1.6104	-5.53402
WS4U-C2	7	-9.44991	0.11471	4.05207	-1.33275	3.66992	-14.4798
WS4U-C2	70	4.77483	1.04849	7.17961	6.78526	2.97232	36.0753
WS4U-C2	71	-2.0007	-0.288805	2.05209	-8.78614	0.609473	-5.37864
WS4U-C2	72	3.38329	0.926094	-6.31841	5.25637	0.474578	-26.9784
WS4U-C2	73	1.13765	-0.730546	7.05831	1.29257	-2.60989	-4.49857
WS4U-C2	74	-8.76346	-4.26783	0.125599	-15.0755	-3.09403	-66.0556
WS4U-C2	75	-9.86525	-0.663553	0.665419	-10.5512	-4.15833	-25.9745
WS4U-C2	76	6.61161	0.1203	1.49029	4.31341	2.08583	40.1146
WS4U-C2	77	-6.00269	-0.553641	-0.174373	-14.1581	-1.4385	-13.965
WS4U-C2	78	4.90596	1.37461	3.08516	11.6864	1.44464	27.0295
WS4U-C2	79	-4.21036	-3.95404	-4.27491	-0.88161	-5.23119	22.2302
WS4U-C2	8	10.9619	3.02691	-1.799	7.01725	0.489325	-3.46005
WS4U-C2	80	6.16936	-0.0202762	-0.072426	1.17336	-0.599296	-28.0206
WS4U-C2	81	2.51851	-0.00436628	16.3979	11.5648	0.162282	61.1892
WS4U-C2	82	5.65772	-0.910885	-8.03341	6.46763	-2.76075	-30.2633
WS4U-C2	83	3.26727	1.3056	-0.809643	4.56684	1.74731	3.07722
WS4U-C2	84	-3.76641	2.19336	0.883649	-9.64112	-0.656639	-39.9223
WS4U-C2	85	9.57486	0.66173	3.57311	2.03264	0.353878	-44.7869
WS4U-C2	86	-10.1515	-1.67645	1.40741	-3.99852	-0.410087	29.6768
WS4U-C2	87	0.0901812	-0.962595	-6.11814	-9.54016	-0.104152	-53.5123
WS4U-C2	88	1.73545	-0.728428	0.928579	-1.67465	1.19592	2.35054
WS4U-C2	89	-3.3817	-4.48442	1.9704	-0.0188253	-6.02323	-41.2743
WS4U-C2	9	4.472	0.717591	-2.34554	5.77304	1.50799	12.4867
WS4U-C2	90	-1.03525	-1.58651	NA	-0.909936	-2.33261	-16.5796
WS4U-C2	91	-5.40915	-0.314956	-5.82851	-1.25548	-0.421965	-18.7261
WS4U-C2	92	9.11878	3.06272	-5.80762	10.2636	2.97015	23.4409
WS4U-C2	93	7.10732	-0.584639	-3.73671	10.6055	2.29327	-11.3589
WS4U-C2	94	-2.70952	1.81848	-2.04017	-6.09353	0.652597	-46.2985
WS4U-C2	95	-1.75885	-3.8632	-8.44922	-8.12591	-3.40193	-86.2402
WS4U-C2	96	2.34215	2.11144	-7.97121	4.79207	2.85039	27.4653
WS4U-C2	97	3.49934	2.11205	11.222	5.35711	6.02721	31.9339
WS4U-C2	98	7.06391	2.1579	-5.07431	2.29646	1.13152	-42.3006
WS4U-C2	99	4.48635	-1.80821	-0.860248	0.732048	-1.93099	-20.1225
Liberty-C2	10107	1.86883	-3.3898	-49.9531	0.778408	1.95765	10.8694
Liberty-C2	10110	-9.44683	-2.29076	-22.1185	-6.33143	-3.68925	-90.1084
Liberty-C2	10203	3.39479	1.16468	24.1892	-1.69754	0.407522	33.7848
Liberty-C2	10209	1.53289	0.198709	-0.411121	3.69015	1.4536	46.787
Liberty-C2	10303	-0.212573	0.676001	9.8751	2.16403	3.13132	34.0679
Liberty-C2	10309	10.2633	6.79567	-17.6684	8.18354	5.9437	93.2775
Liberty-C2	10310	-5.40578	0.190432	7.04803	-4.4915	-0.876872	32.6005
Liberty-C2	10602	4.32331	1.88035	-2.64289	2.48204	3.48564	16.9472
Liberty-C2	10604	-0.970419	-0.0629965	44.3168	-5.5364	-5.1508	-39.4156
Liberty-C2	10605	8.08524	0.810431	0.779812	7.8201	0.141785	7.22553
Liberty-C2	10607	-7.61799	-2.36238	-24.3055	-7.10375	2.53342	-41.9161
Liberty-C2	10608	-12.0863	-2.83403	-2.04117	-8.35308	-3.86641	-25.9884
Liberty-C2	10808	1.02318	-1.41996	4.99819	-3.93519	-1.53598	22.7527
Liberty-C2	13201	3.62867	0.142769	4.61241	9.13758	-2.27199	125.95
Liberty-C2	13202	-4.4237	-0.053457	-1.19435	2.45933	0.141785	-5.13431
Liberty-C2	13203	17.4434	2.31468	-16.338	11.7498	2.42269	59.6387
Liberty-C2	13208	-0.332192	1.72219	NA	4.40106	0.880038	73.8209
Liberty-C2	20306	6.62746	-2.95108	-17.2108	-7.51262	-2.09564	-99.0046
Liberty-C2	20308	0.388047	-3.96539	50.4012	-5.89984	-4.24287	-46.4901
Liberty-C2	20701	3.33518	3.35117	33.624	0.0515234	3.95068	-54.7569
Liberty-C2	20710	-9.8734	-1.47345	20.4845	-9.65829	1.74407	-44.1458
Liberty-C2	21603	-0.977406	-3.15522	-16.7072	-0.766222	-3.46781	-70.0377
Liberty-C2	21901	3.20341	2.98481	17.142	2.82277	-1.98411	3.01
Liberty-C2	21902	13.1412	1.83512	NA	8.75142	4.41572	-53.2352
Liberty-C2	21905	8.36493	2.55849	-37.2609	2.32869	3.48619	89.0501
Liberty-C2	21908	-4.51742	5.91942	-16.5322	4.95799	1.69192	56.0823
Liberty-C2	21909	6.06102	1.82709	-17.6922	4.84442	6.47518	6.35296
Liberty-C2	21910	5.28974	3.48032	NA	7.55277	1.23856	-6.33795
Liberty-C2	22901	-3.18487	-1.9922	7.16271	-1.6294	-1.89553	-9.25651
Liberty-C2	22902	0.390621	0.10789	-1.14195	0.0515234	1.9798	8.80954
Liberty-C2	22908	-6.57522	-2.97829	-1.88874	-4.21892	-2.16127	-52.2002
Liberty-C2	22909	-8.93527	-3.74602	8.33965	-4.69594	-6.34662	2.48326
Liberty-C2	22910	2.56318	-2.01819	22.5679	-4.99124	-0.345399	-15.4043
Liberty-C2	23105	-6.16432	-0.22084	34.7104	-2.29662	-0.0778736	-18.3337
Liberty-C2	23109	-6.0577	-5.83089	-23.3355	-4.12806	-1.87338	-8.52414
Liberty-C2	23110	3.82079	-3.80352	-9.73218	-1.01609	0.783982	-76.8019
Liberty-C2	30501	4.4873	-0.69579	NA	2.09589	-0.21253	-15.6924
Liberty-C2	30503	11.6465	4.6505	11.2192	3.29979	1.11615	-7.32727
Liberty-C2	30505	-2.62525	-3.42905	12.6618	-3.05801	-2.72042	-10.5601
Liberty-C2	30506	-0.654259	-1.35402	-32.7772	6.11647	1.20473	-64.7375
Liberty-C2	30510	-8.96959	-3.2873	4.97167	-2.26542	-5.54941	-49.6543
Liberty-C2	30802	-0.885327	2.39235	-9.77203	0.652957	0.14615	-5.79818
Liberty-C2	30803	2.99672	2.00142	18.7226	-5.40011	-2.51558	-21.6706
Liberty-C2	31303	0.576903	0.254458	28.1769	0.937414	2.35626	-14.1271
Liberty-C2	31308	5.00195	-0.927793	-5.31924	5.37003	0.326417	-33.3814
Liberty-C2	31309	-0.890044	1.909	-5.67092	2.43661	0.850417	9.15499
Liberty-C2	31801	-3.71593	-0.116258	-7.96989	-3.2876	-0.323254	51.2992
Liberty-C2	31804	3.09664	-1.21047	33.9966	4.98071	1.09401	73.2453
Liberty-C2	31807	0.966829	2.18189	15.046	-3.71919	2.22339	17.3041
Liberty-C2	31809	-8.7357	-0.51899	-39.8438	-5.03667	-0.987596	-0.438318
Liberty-C2	31810	-0.787496	-0.118182	-14.2255	3.73138	1.64763	-21.0776
Liberty-C2	31901	2.97821	7.53512	9.99483	3.77681	6.74091	71.5673
Liberty-C2	31904	7.91005	-0.74458	4.36166	2.82277	-2.09483	-27.3551
Liberty-C2	31905	9.9576	4.61441	-12.5176	11.6362	-0.810438	87.6798
Liberty-C2	31907	-5.28304	-0.815261	-8.36366	3.98124	-1.34191	78.6622
Liberty-C2	31909	4.01308	5.3658	3.04092	7.68381	0.983285	6.26098
Liberty-C2	31910	4.64602	0.303787	19.7244	-1.97012	0.473956	31.2623
Liberty-C2	33102	-2.10187	-1.02745	-13.0854	5.98018	-1.16475	14.4358
Liberty-C2	33105	1.8042	-1.29545	7.77013	1.48258	-1.43049	33.7758
Liberty-C2	33108	-4.80404	-1.77892	-9.69462	-21.602	6.83552	-93.7825
Liberty-C2	33109	0.720494	-0.501971	NA	-0.947943	-3.95499	-59.3705
Liberty-C2	40403	8.07818	0.214161	NA	10.8412	0.739693	141.759
Liberty-C2	40406	1.32066	-0.258881	-33.5638	4.86713	0.894706	-43.2028
Liberty-C2	40408	7.52902	0.0123923	-32.11	6.57077	-0.0132278	56.7935
Liberty-C2	40409	1.71168	2.27838	20.6802	-3.17403	-0.721859	26.2708
Liberty-C2	41003	-0.114875	-2.39481	12.6915	4.04939	1.38189	-2.57739
Liberty-C2	41005	-2.76599	3.62422	13.2211	-4.26435	0.16393	-35.3677
Liberty-C2	41007	-3.93545	5.74215	19.6529	-4.17349	4.57073	6.49982
Liberty-C2	41008	1.31165	5.96785	-16.7308	-10.829	3.44135	-44.3551
Liberty-C2	41010	3.4487	2.50955	17.1776	2.98178	0.628969	-9.88787
Liberty-C2	41101	-9.68494	-3.52068	-4.55605	-2.24271	-5.85944	-54.4206
Liberty-C2	41103	-4.7882	-3.78441	-6.82992	-4.78395	-3.83056	38.121
Liberty-C2	41106	0.0436357	-2.18018	-10.34	-0.516355	-4.02142	-3.84924
Liberty-C2	41107	-3.94201	-4.36318	8.02906	3.98124	-4.35359	8.20832
Liberty-C2	41108	1.84084	-0.458029	NA	5.35644	-2.5119	-17.6343
Liberty-C2	41701	2.12814	2.82759	-19.5493	3.23164	6.09872	50.5022
Liberty-C2	41702	4.58951	4.75404	28.459	0.619402	4.46001	27.5908
Liberty-C2	41706	-2.9381	-0.40035	13.1362	-1.06818	3.04671	47.6843
Liberty-C2	41707	2.31988	0.621045	8.33022	1.77787	-0.788293	17.8391
Liberty-C2	42102	-0.0155052	-2.2429	2.00681	-9.42005	4.83818	7.43996
Liberty-C2	42103	-0.1567	-2.39932	-28.4619	-6.03613	3.08703	23.9914
Liberty-C2	42104	-7.7561	-0.870109	-1.36463	-3.51475	-0.478267	-86.4868
Liberty-C2	42107	-4.80293	-1.82296	8.75792	-6.78114	4.342	-23.7745
Liberty-C2	42109	-13.614	-2.02396	9.48075	-11.5559	-4.06571	-82.6972
Liberty-C2	42401	3.46444	1.87052	-28.7438	3.43608	-0.655425	-54.6333
Liberty-C2	42402	-6.63182	0.0071563	-17.7174	5.98018	-2.13912	21.7398
Liberty-C2	42403	7.73988	0.069644	11.1081	-2.60615	-2.51558	-3.69829
Liberty-C2	42406	-4.66496	-3.71435	-24.3967	-4.58237	-8.29536	-57.5213
Liberty-C2	42408	2.09663	-2.4503	11.4651	1.59615	-0.21253	-4.86784
Liberty-C2	42410	1.22297	0.698775	2.43142	0.664832	-2.89204	17.2654
Liberty-C2	51002	-4.02506	-1.52681	16.7325	-5.01395	-2.36057	15.2787
Liberty-C2	51004	-6.29298	-0.857533	15.9315	2.93635	-5.43869	34.2776
Liberty-C2	51007	-1.37336	-1.20298	3.51854	7.09115	-1.55697	126.544
Liberty-C2	51008	-0.108591	3.29256	-12.3616	0.528541	2.64414	14.9936
Liberty-C2	51009	-0.762682	-4.63532	12.4639	0.392251	-1.65194	28.701
Liberty-C2	51307	11.9507	3.57402	24.2019	9.95532	2.00194	115.965
Liberty-C2	51309	0.897459	3.74503	-13.0722	-10.2157	-1.05403	30.0489
Liberty-C2	51503	-6.86735	0.169684	8.84489	-3.21946	1.91336	-8.48673
Liberty-C2	51505	-2.67605	-4.29485	0.147278	3.70866	1.1383	20.5074
Liberty-C2	51510	11.7386	-3.72768	1.89679	8.45613	-6.41305	-40.8788
Liberty-C2	52806	-3.58492	0.0071563	14.8921	-8.17136	0.739693	-36.7595
Liberty-C2	52807	8.53869	1.04031	-14.3715	4.02667	3.55207	31.0242
Liberty-C2	52810	-7.84445	0.431395	15.0594	-11.4651	-1.65194	30.5729
Liberty-C2	53102	-4.92974	-0.915305	14.6812	4.77627	0.363233	31.2206
Liberty-C2	53103	1.40587	1.39267	-35.9924	-4.01449	0.0974958	-60.7555
Liberty-C2	53104	-8.22114	-0.177675	5.95269	-10.3048	-1.61357	-96.6245
Liberty-C2	53105	-5.53163	-1.27647	-8.41585	3.59509	2.59985	43.4361
Liberty-C2	53106	4.89852	3.07621	-7.16214	3.93581	2.93202	-44.8963
Liberty-C2	53502	-6.59786	-1.7161	-15.5063	0.243048	-1.77921	-64.5516
Liberty-C2	53504	0.14342	1.57533	5.89907	9.61319	-0.323338	-86.4233
